# Supplementary material for: 1,4-Bis[4-(tert-butyl­sulfan­yl)phen­yl]buta-1,3-diyne
Source: Acta Crystallogr Sect E Struct Rep Online. 2012 Apr 28;68(Pt 5):o1543. doi: 10.1107/S1600536812017710 (PMC3344644; doi:10.1107/S1600536812017710)
Supplement: Supplementary file 2 [file e-68-o1543-Isup2.hkl]

# 
# h,k,l, Fc-squared, Fo-squared, sigma(Fo-squared) and status flag 
# 
data_I
_shelx_title ' Sefo_19_0m in P2(1)/n' 
_shelx_refln_list_code          4 
_shelx_F_calc_maximum      142.18 
_exptl_crystal_F_000       404.00 
_reflns_d_resolution_high  0.7239 
 
loop_ 
 _symmetry_equiv_pos_as_xyz 
 'x, y, z' 
 '-x+1/2, y+1/2, -z+1/2' 
 '-x, -y, -z' 
 'x-1/2, -y-1/2, z-1/2' 
 
_cell_length_a    13.6286 
_cell_length_b     6.4269 
_cell_length_c    14.1290 
_cell_angle_alpha  90.000 
_cell_angle_beta  116.937 
_cell_angle_gamma  90.000 
 
_shelx_F_squared_multiplier     1.000 
 
loop_ 
 _refln_index_h 
 _refln_index_k 
 _refln_index_l 
 _refln_F_squared_calc 
 _refln_F_squared_meas 
 _refln_F_squared_sigma 
 _refln_observed_status 
   2   0   0     5871.73     6249.99     85.94 o 
   4   0   0     6466.30     7037.90     64.60 o 
   6   0   0     3123.94     3149.22     34.36 o 
   8   0   0      835.77      849.14     11.36 o 
  10   0   0       22.63       33.19      2.51 o 
  12   0   0       14.20       19.69      3.08 o 
  14   0   0      384.35      392.57     10.20 o 
  16   0   0        4.21       -0.37      5.47 o 
   1   1   0      591.74      631.41      5.85 o 
   2   1   0     2185.40     2209.62     13.04 o 
   3   1   0       80.05       73.57      1.21 o 
   4   1   0      882.98      894.94      6.98 o 
   5   1   0      651.07      716.85      6.30 o 
   6   1   0      108.96      111.88      1.97 o 
   7   1   0       45.08       55.28      1.59 o 
   8   1   0     1770.60     1790.46     14.96 o 
   9   1   0       91.97       91.98      2.37 o 
  10   1   0     1580.54     1559.47     14.88 o 
  11   1   0        0.25        0.42      1.49 o 
  12   1   0      550.32      538.65      7.91 o 
  13   1   0       35.98       35.20      2.65 o 
  14   1   0       15.01       16.97      3.52 o 
  15   1   0       18.80       13.82      3.00 o 
  16   1   0       76.45       89.01      6.09 o 
   0   2   0      545.67      582.43     15.24 o 
   1   2   0      195.28      200.50      3.45 o 
   2   2   0     2912.63     3013.07     20.41 o 
   3   2   0        0.18        0.79      0.48 o 
   4   2   0      105.53      104.68      1.38 o 
   5   2   0      294.55      284.16      2.87 o 
   6   2   0      159.15      155.34      2.29 o 
   7   2   0      252.55      253.06      3.18 o 
   8   2   0      405.72      407.35      4.77 o 
   9   2   0        6.63        2.03      1.37 o 
  10   2   0       55.81       57.25      2.96 o 
  11   2   0        0.09       -0.69      1.92 o 
  12   2   0        8.05        9.97      2.08 o 
  13   2   0      186.92      175.18      6.84 o 
  14   2   0       23.00       21.87      3.31 o 
  15   2   0        1.32       -2.11      2.88 o 
  16   2   0       13.93       11.51      4.56 o 
   1   3   0      226.34      191.00      4.48 o 
   2   3   0      110.36       98.24      2.42 o 
   3   3   0       28.27       43.76      1.27 o 
   4   3   0        9.25        5.46      0.65 o 
   5   3   0       32.55       29.16      1.04 o 
   6   3   0      112.85      115.07      2.30 o 
   7   3   0      417.52      397.66      3.86 o 
   8   3   0       17.57       17.80      1.20 o 
   9   3   0       24.51       25.56      1.47 o 
  10   3   0        0.03       -1.82      1.21 o 
  11   3   0        3.04        7.11      1.67 o 
  12   3   0       39.42       42.78      2.47 o 
  13   3   0      142.64      151.24      5.50 o 
  14   3   0        0.43        1.03      2.70 o 
  15   3   0       37.49       42.48      4.54 o 
   1   4   0      158.90      164.69      3.84 o 
   2   4   0        3.94        2.84      1.63 o 
   3   4   0      711.37      708.50      7.68 o 
   4   4   0       27.08       27.82      1.65 o 
   5   4   0      508.64      487.60      4.71 o 
   6   4   0        5.24        4.26      0.90 o 
   7   4   0        4.20        4.22      1.47 o 
   8   4   0        0.63       -1.62      1.24 o 
   9   4   0      164.48      165.41      3.97 o 
  10   4   0       19.00       17.79      2.25 o 
  11   4   0      340.75      321.95      7.60 o 
  12   4   0        8.51        9.49      1.73 o 
  13   4   0       63.39       70.85      4.54 o 
  14   4   0        0.39        2.03      2.97 o 
   1   5   0      479.10      472.09     11.76 o 
   2   5   0       14.68       10.95      3.86 o 
   3   5   0       21.93       23.73      3.33 o 
   4   5   0       11.82       14.85      2.37 o 
   5   5   0       42.72       49.28      2.30 o 
   6   5   0       13.57       19.06      1.91 o 
   7   5   0      590.44      548.22      9.55 o 
   8   5   0        0.50        1.07      1.56 o 
   9   5   0      195.50      194.21      5.83 o 
  10   5   0        4.74        0.59      1.79 o 
  11   5   0       40.83       34.58      2.78 o 
  12   5   0        1.93        1.84      2.05 o 
  13   5   0       28.87       35.47      3.16 o 
   0   6   0       98.80      106.05      8.59 o 
   1   6   0      142.42      143.93      6.91 o 
   2   6   0        7.55        8.71      2.90 o 
   3   6   0       44.48       49.48      5.26 o 
   4   6   0       67.09       68.83      4.00 o 
   5   6   0      240.83      228.65      6.98 o 
   6   6   0      180.19      168.16      4.49 o 
   7   6   0        0.81       -2.60      1.93 o 
   8   6   0      147.02      136.20      5.75 o 
   9   6   0       34.36       39.33      3.77 o 
  10   6   0        2.60        0.95      2.68 o 
  11   6   0      111.66      116.39      6.50 o 
  12   6   0        0.00        0.05      3.35 o 
   1   7   0      117.61      132.67     10.52 o 
   2   7   0      173.03      174.25      6.66 o 
   3   7   0       32.49       31.22      2.90 o 
   4   7   0       53.41       53.76      3.87 o 
   5   7   0       45.88       44.57      2.47 o 
   6   7   0       16.86       18.18      2.17 o 
   7   7   0       46.54       44.62      3.73 o 
   8   7   0      156.69      144.72     10.73 o 
   9   7   0       65.00       65.12      5.05 o 
  10   7   0       36.46       31.79      5.69 o 
   1   8   0        0.66       -0.70      5.69 o 
   2   8   0      152.30      161.66      6.23 o 
   3   8   0       77.22       83.36      5.47 o 
   4   8   0        5.59        5.35      2.84 o 
   5   8   0        8.68        8.33      1.77 o 
   6   8   0       43.55       40.77      4.94 o 
   7   8   0        0.70        0.55      3.33 o 
 -17   0   1        8.40       11.67      4.93 o 
 -15   0   1      115.23      127.48      7.97 o 
 -13   0   1       40.32       44.22      3.87 o 
 -11   0   1       21.35       22.68      2.93 o 
  -9   0   1      495.02      518.90      8.12 o 
  -7   0   1     4300.81     4571.76     56.26 o 
  -5   0   1     8606.21     9115.51    108.65 o 
  -3   0   1    20215.89    20860.28    176.22 o 
   1   0   1     2143.96     2150.90     28.94 o 
   3   0   1    13668.49    14195.12    120.33 o 
   5   0   1      602.09      691.61      9.36 o 
   7   0   1      369.04      358.13      6.02 o 
   9   0   1      547.50      540.29     10.47 o 
  11   0   1       19.87       18.32      2.89 o 
  13   0   1      201.28      195.00      7.01 o 
  15   0   1      258.24      268.26     11.00 o 
 -17   1   1       82.43       80.14      6.04 o 
 -16   1   1        5.42       -0.64      5.11 o 
 -15   1   1      245.66      243.88      6.53 o 
 -14   1   1      160.45      152.68      5.40 o 
 -13   1   1        0.12        0.36      1.91 o 
 -12   1   1       41.95       37.68      2.50 o 
 -11   1   1       17.67       15.58      1.70 o 
 -10   1   1       13.88        7.26      1.49 o 
  -9   1   1      401.00      385.84      5.00 o 
  -8   1   1      596.12      585.81      5.99 o 
  -7   1   1      454.51      450.58      4.81 o 
  -6   1   1        5.03        0.49      0.80 o 
  -5   1   1       29.71       28.43      0.95 o 
  -4   1   1       46.05       48.28      1.07 o 
  -3   1   1      126.74      134.72      1.27 o 
  -2   1   1        1.37        1.23      0.36 o 
  -1   1   1     3612.78     3746.27     33.50 o 
   0   1   1      315.37      281.02      2.81 o 
   1   1   1     6459.39     6709.50     60.40 o 
   2   1   1     6985.56     7380.26     48.71 o 
   3   1   1     3446.80     3593.90     24.09 o 
   4   1   1     1044.28     1134.16      7.94 o 
   5   1   1     8579.32     9009.25     56.81 o 
   6   1   1     1516.38     1546.05     12.00 o 
   7   1   1      623.74      640.26      5.99 o 
   8   1   1       61.31       66.45      2.01 o 
   9   1   1       74.39       55.34      2.18 o 
  10   1   1        0.18       -0.65      1.39 o 
  11   1   1      564.09      556.14      7.94 o 
  12   1   1        0.12        1.53      1.82 o 
  13   1   1      540.82      521.58      8.28 o 
  14   1   1       40.55       43.19      3.41 o 
  15   1   1        0.85        0.58      2.99 o 
  16   1   1        2.56        4.63      3.78 o 
 -16   2   1       32.08       24.32      5.48 o 
 -15   2   1       76.49       68.81      4.49 o 
 -14   2   1        0.02       -3.70      2.47 o 
 -13   2   1      258.21      253.47      4.99 o 
 -12   2   1      123.77      119.23      3.14 o 
 -11   2   1        6.40        2.01      1.42 o 
 -10   2   1      118.29      119.02      2.95 o 
  -9   2   1       49.09       50.34      1.84 o 
  -8   2   1        2.30       -1.08      0.92 o 
  -7   2   1      996.06     1033.80      8.57 o 
  -6   2   1      821.48      880.34      6.86 o 
  -5   2   1     1004.63     1029.81      7.64 o 
  -4   2   1     1365.72     1361.26      9.57 o 
  -3   2   1       60.40       58.65      0.95 o 
  -2   2   1      752.60      750.31      6.52 o 
  -1   2   1      209.24      209.97      3.36 o 
   0   2   1        1.24        3.91      0.76 o 
   1   2   1     2919.38     2990.15     26.25 o 
   2   2   1      447.05      450.06      3.88 o 
   3   2   1      141.39      132.16      1.72 o 
   4   2   1       40.50       29.47      0.99 o 
   5   2   1        9.66       12.67      0.88 o 
   6   2   1      147.27      138.00      2.15 o 
   7   2   1      247.64      221.40      3.06 o 
   8   2   1        4.73        4.03      1.24 o 
   9   2   1        4.94        6.40      1.46 o 
  10   2   1      101.60       97.55      3.11 o 
  11   2   1       25.57       23.32      2.31 o 
  12   2   1        2.24       -1.97      1.84 o 
  13   2   1      209.54      200.46      7.35 o 
  14   2   1       79.71       75.01      5.94 o 
  15   2   1      108.89      100.55      5.31 o 
 -16   3   1        6.61       11.21      3.58 o 
 -15   3   1        1.98       -0.91      2.91 o 
 -14   3   1      120.15      132.63      5.28 o 
 -13   3   1        7.62        6.27      2.54 o 
 -12   3   1       41.26       40.47      2.38 o 
 -11   3   1       90.66       95.26      2.96 o 
 -10   3   1        0.36       -1.66      1.10 o 
  -9   3   1       54.95       56.69      1.82 o 
  -8   3   1      222.35      215.78      2.91 o 
  -7   3   1       35.97       40.27      1.17 o 
  -6   3   1      144.01      117.75      2.24 o 
  -5   3   1       71.47       70.89      1.38 o 
  -4   3   1        4.69        0.21      0.52 o 
  -3   3   1      999.07     1057.64     10.87 o 
  -2   3   1      290.42      259.74      4.96 o 
  -1   3   1      207.88      233.62      4.43 o 
   0   3   1      346.67      359.31      6.83 o 
   1   3   1       40.64       35.08      1.54 o 
   2   3   1       47.90       20.96      1.25 o 
   3   3   1     1106.80     1140.24      8.59 o 
   4   3   1       48.86       54.32      1.26 o 
   5   3   1        6.38        3.62      0.72 o 
   6   3   1      301.39      310.49      3.13 o 
   7   3   1       49.99       56.58      1.56 o 
   8   3   1      379.22      362.72      4.58 o 
   9   3   1       55.69       57.30      2.04 o 
  10   3   1       48.75       45.88      2.29 o 
  11   3   1       28.22       29.86      2.19 o 
  12   3   1        1.62        3.30      2.54 o 
  13   3   1        0.16       -2.43      2.62 o 
  14   3   1       94.65      103.34      5.79 o 
  15   3   1        0.51       -2.86      3.38 o 
 -15   4   1        5.22        5.62      3.14 o 
 -14   4   1       24.02       25.04      5.08 o 
 -13   4   1        9.95        5.79      2.33 o 
 -12   4   1      166.11      165.07      4.99 o 
 -11   4   1        8.81        6.89      2.17 o 
 -10   4   1      199.46      196.28      7.75 o 
  -9   4   1        0.41       -2.03      1.35 o 
  -8   4   1      429.65      404.78      5.48 o 
  -7   4   1        0.03       -1.39      0.93 o 
  -6   4   1       91.62       85.78      1.83 o 
  -5   4   1       43.27       42.20      1.62 o 
  -4   4   1      194.62      199.82      2.99 o 
  -3   4   1        7.54        9.41      2.47 o 
  -2   4   1      801.90      785.04     13.98 o 
  -1   4   1        1.51       -0.16      1.06 o 
   0   4   1      160.79      171.67      5.92 o 
   1   4   1        0.04       -0.86      2.58 o 
   2   4   1      144.44      129.68      2.49 o 
   3   4   1       49.98       60.00      1.81 o 
   4   4   1      175.88      175.40      3.62 o 
   5   4   1        0.01       -0.63      0.72 o 
   6   4   1      393.69      361.22      4.35 o 
   7   4   1       36.05       33.94      1.70 o 
   8   4   1       13.68       11.38      1.70 o 
   9   4   1       20.36       15.51      1.94 o 
  10   4   1       50.65       55.70      3.02 o 
  11   4   1        0.36        0.31      2.05 o 
  12   4   1      229.41      241.09      6.21 o 
  13   4   1       37.99       31.63      3.90 o 
  14   4   1       54.30       59.62      4.60 o 
 -14   5   1      200.79      189.89      8.69 o 
 -13   5   1        0.61        7.75      2.64 o 
 -12   5   1      168.41      172.41      6.89 o 
 -11   5   1        7.36        4.91      3.80 o 
 -10   5   1        5.79        3.70      1.96 o 
  -9   5   1        0.23       -1.46      1.69 o 
  -8   5   1      332.29      317.08      5.40 o 
  -7   5   1        7.75        4.90      2.62 o 
  -6   5   1      682.20      626.26      9.93 o 
  -5   5   1      125.44      111.21      2.54 o 
  -4   5   1       23.74       22.85      3.01 o 
  -3   5   1      120.70      116.36      8.16 o 
  -2   5   1       82.92       87.49      5.01 o 
  -1   5   1       64.04       63.80      4.51 o 
   0   5   1     1051.30      992.67     19.81 o 
   1   5   1        0.10       -3.86      3.43 o 
   2   5   1      271.58      267.77      6.34 o 
   3   5   1       76.75       73.11      3.57 o 
   4   5   1       80.70       64.82      2.94 o 
   5   5   1       13.08        9.36      1.72 o 
   6   5   1      185.62      168.55      4.19 o 
   7   5   1        5.18        3.29      1.25 o 
   8   5   1      128.11      135.80      4.12 o 
   9   5   1       47.90       50.35      2.74 o 
  10   5   1       81.80       83.74      3.48 o 
  11   5   1       11.60        5.04      2.20 o 
  12   5   1        0.74       -0.97      2.21 o 
  13   5   1       17.97       19.80      3.71 o 
 -12   6   1       31.88       30.43      4.72 o 
 -11   6   1       48.31       48.37      4.52 o 
 -10   6   1      175.62      185.59      7.19 o 
  -9   6   1       61.58       60.52      4.25 o 
  -8   6   1       28.09       31.66      5.69 o 
  -7   6   1       35.14       36.78      2.58 o 
  -6   6   1      195.40      173.19      4.44 o 
  -5   6   1       12.96       13.83      1.27 o 
  -4   6   1      502.12      486.44     10.72 o 
  -3   6   1      101.80      108.09      6.55 o 
  -2   6   1      569.12      557.53     19.75 o 
  -1   6   1       11.37        7.84      3.34 o 
   0   6   1        0.01        1.53      3.54 o 
   1   6   1       95.54       98.88      7.30 o 
   2   6   1      108.42      104.67      3.99 o 
   3   6   1       23.22       23.12      2.60 o 
   4   6   1      399.05      394.82      9.36 o 
   5   6   1       12.40        9.85      1.79 o 
   6   6   1      108.94      101.56      3.73 o 
   7   6   1      134.29      127.65     10.09 o 
   8   6   1        3.38        4.92      2.70 o 
   9   6   1        0.21       -0.09      4.51 o 
  10   6   1       32.24       36.88      9.12 o 
  11   6   1        7.51       13.07      3.61 o 
 -10   7   1        2.01       -1.54      2.89 o 
  -9   7   1        5.13        9.96      6.76 o 
  -8   7   1       64.98       62.31      4.19 o 
  -7   7   1        1.89       -0.13      2.26 o 
  -6   7   1      223.62      226.58      6.75 o 
  -5   7   1        3.51        3.37      1.14 o 
  -4   7   1      104.91      109.58      4.83 o 
  -3   7   1       71.80       71.95      7.94 o 
  -2   7   1       18.21       19.97      5.80 o 
  -1   7   1      132.62      130.82     18.57 o 
   0   7   1       19.21       18.46      5.80 o 
   1   7   1        2.77        5.65      4.72 o 
   2   7   1        0.92        0.28      1.97 o 
   3   7   1       76.07       67.35      4.06 o 
   4   7   1       18.01       20.83      1.89 o 
   5   7   1      316.83      324.19      7.48 o 
   6   7   1      119.08      124.35      6.55 o 
   7   7   1       42.15       39.18      3.56 o 
   8   7   1      127.14      138.55      6.31 o 
   9   7   1        4.34        8.30      3.25 o 
  -7   8   1      108.12      108.14      5.14 o 
  -6   8   1        1.58        1.41      2.19 o 
  -5   8   1      128.53      124.33      7.69 o 
  -4   8   1       74.24       74.07      4.55 o 
  -3   8   1       97.80       98.48      6.44 o 
  -2   8   1       33.60       38.24      3.65 o 
   0   8   1       43.02       40.36      8.37 o 
   1   8   1       51.41       47.79      6.87 o 
   2   8   1        0.54       -2.74      2.36 o 
   3   8   1       22.13       25.65      3.46 o 
   4   8   1       36.08       38.27      2.28 o 
   5   8   1        1.64        3.03      1.85 o 
   6   8   1       18.39       18.95      2.95 o 
 -16   0   2        8.92        2.43      4.09 o 
 -14   0   2      554.41      543.48     11.89 o 
 -12   0   2      236.03      216.20      6.60 o 
 -10   0   2      394.44      382.75      7.62 o 
  -8   0   2       56.21       42.35      4.14 o 
  -6   0   2      173.45      130.01      3.62 o 
  -4   0   2      105.18      105.16      1.96 o 
  -2   0   2     5920.36     6003.85     56.39 o 
   0   0   2     1260.34     1282.31     12.53 o 
   2   0   2     1146.16     1204.16     11.05 o 
   4   0   2     4137.46     4362.89     46.85 o 
   6   0   2      222.41      238.18      4.60 o 
   8   0   2       30.03       17.83      2.11 o 
  10   0   2      422.58      451.76     13.29 o 
  12   0   2       57.50       59.43      4.33 o 
  14   0   2      167.73      174.22     21.15 o 
 -17   1   2        4.53        9.55      3.99 o 
 -16   1   2      142.03      145.75      6.35 o 
 -15   1   2       47.64       47.69      3.47 o 
 -14   1   2        6.89        7.01      2.97 o 
 -13   1   2       34.56       34.62      2.58 o 
 -12   1   2       42.27       39.64      2.48 o 
 -11   1   2      385.72      376.38      5.88 o 
 -10   1   2      279.64      277.64      4.70 o 
  -9   1   2        3.19        3.01      1.21 o 
  -8   1   2      304.04      290.85      3.69 o 
  -7   1   2       47.65       53.16      1.51 o 
  -6   1   2      127.55      139.09      2.19 o 
  -5   1   2       32.95       31.19      1.16 o 
  -4   1   2      368.36      401.39      3.49 o 
  -3   1   2      843.23      906.66      5.92 o 
  -2   1   2     6101.30     6421.76     42.73 o 
  -1   1   2     4256.27     4511.10     28.82 o 
   0   1   2     1118.06     1230.34      7.78 o 
   1   1   2     2789.99     2969.04     19.87 o 
   2   1   2     1443.66     1600.60     11.71 o 
   3   1   2      710.81      755.65      6.12 o 
   4   1   2     1309.18     1289.27      9.97 o 
   5   1   2       91.11       85.70      1.72 o 
   6   1   2     1408.53     1378.32     10.46 o 
   7   1   2      594.28      598.37      6.22 o 
   8   1   2      681.36      733.02      7.46 o 
   9   1   2      126.16      111.02      3.02 o 
  10   1   2        0.34       -1.01      1.47 o 
  11   1   2       41.89       46.02      3.26 o 
  12   1   2      204.27      204.73      4.93 o 
  13   1   2       26.16       22.26      3.03 o 
  14   1   2      102.64      101.10      5.78 o 
  15   1   2        0.13        9.32      3.91 o 
 -17   2   2        0.65       -2.59      2.89 o 
 -16   2   2        0.01       -2.12      2.72 o 
 -15   2   2       80.97       87.67      4.66 o 
 -14   2   2       89.50       86.87      5.33 o 
 -13   2   2      131.56      129.58      3.65 o 
 -12   2   2      211.66      200.97      3.80 o 
 -11   2   2       25.45       23.59      1.83 o 
 -10   2   2       76.27       77.62      2.38 o 
  -9   2   2     1162.43     1167.61     10.48 o 
  -8   2   2       27.38       25.80      1.19 o 
  -7   2   2        6.02        3.17      0.80 o 
  -6   2   2      708.97      693.60      5.36 o 
  -5   2   2       45.57       40.92      0.93 o 
  -4   2   2      931.12      965.07      6.97 o 
  -3   2   2     2283.84     2343.26     18.96 o 
  -2   2   2      490.94      531.65      5.68 o 
  -1   2   2     2500.61     2646.98     23.39 o 
   0   2   2        2.65        2.05      0.52 o 
   1   2   2        0.31        0.43      0.52 o 
   2   2   2      455.56      448.33      4.06 o 
   3   2   2       77.06      107.53      2.14 o 
   4   2   2       42.01       51.71      1.25 o 
   5   2   2      179.15      167.10      2.27 o 
   6   2   2      283.11      307.81      3.43 o 
   7   2   2      359.24      404.63      4.51 o 
   8   2   2     1283.99     1291.17     12.45 o 
   9   2   2      260.18      244.07      4.22 o 
  10   2   2      286.31      287.18      4.81 o 
  11   2   2      272.90      272.53      5.41 o 
  12   2   2       19.66       18.47      2.53 o 
  13   2   2       37.60       40.11      4.33 o 
  14   2   2       94.50       92.56      7.04 o 
  15   2   2       24.00       12.04      7.12 o 
 -16   3   2       10.00        8.53      3.42 o 
 -15   3   2       33.14       33.80      3.56 o 
 -14   3   2        9.05        8.13      2.65 o 
 -13   3   2      257.45      254.52      5.67 o 
 -12   3   2       51.34       56.94      2.59 o 
 -11   3   2       13.69       15.76      1.92 o 
 -10   3   2       30.42       32.71      1.61 o 
  -9   3   2        5.84        9.12      1.28 o 
  -8   3   2      112.38      117.40      1.98 o 
  -7   3   2      841.02      821.84      6.52 o 
  -6   3   2       48.55       52.00      1.51 o 
  -5   3   2      216.07      184.11      2.28 o 
  -4   3   2      398.28      441.99      3.95 o 
  -3   3   2       52.25       67.02      2.00 o 
  -2   3   2      545.19      568.86      7.32 o 
  -1   3   2      963.48     1081.35     12.71 o 
   0   3   2     1053.26     1071.34     14.08 o 
   1   3   2     2101.27     2153.58     23.84 o 
   2   3   2      396.69      445.25      3.77 o 
   3   3   2       62.27       54.76      1.24 o 
   4   3   2       30.68       28.58      1.15 o 
   5   3   2        0.38       -0.88      0.59 o 
   6   3   2      778.08      767.40      6.48 o 
   7   3   2      649.16      616.18      6.02 o 
   8   3   2        5.06        2.90      1.26 o 
   9   3   2      124.72      120.90      2.87 o 
  10   3   2       12.29       10.34      1.84 o 
  11   3   2      140.92      143.29      3.89 o 
  12   3   2       31.30       32.80      3.40 o 
  13   3   2        1.43        4.15      2.79 o 
  14   3   2       20.06       12.43      3.88 o 
 -15   4   2       95.72      107.46      6.75 o 
 -14   4   2        2.91        6.53      3.86 o 
 -13   4   2       10.03       12.41      4.41 o 
 -12   4   2        8.74        4.90      2.82 o 
 -11   4   2      162.28      160.11      6.47 o 
 -10   4   2       25.20       24.39      2.22 o 
  -9   4   2      438.16      437.91      7.25 o 
  -8   4   2      139.72      148.27      3.68 o 
  -7   4   2      231.89      237.00      3.29 o 
  -6   4   2        0.04       -0.47      0.74 o 
  -5   4   2       75.11       67.24      1.84 o 
  -4   4   2       24.04       23.30      1.11 o 
  -3   4   2      304.27      285.49      4.90 o 
  -2   4   2      164.70      190.83      4.81 o 
  -1   4   2      302.02      276.07      6.11 o 
   0   4   2        4.18        2.29      1.17 o 
   1   4   2       44.76       52.52      1.48 o 
   2   4   2        0.07       -1.33      1.10 o 
   3   4   2      203.71      196.99      2.90 o 
   4   4   2       78.24       75.56      1.62 o 
   5   4   2      292.14      264.22      3.14 o 
   6   4   2       96.44       94.36      2.40 o 
   7   4   2       29.77       28.08      1.79 o 
   8   4   2        4.41        3.98      1.59 o 
   9   4   2       42.46       43.10      2.74 o 
  10   4   2       25.94       28.63      2.66 o 
  11   4   2       80.76       78.37      3.39 o 
  12   4   2       12.40       15.90      4.10 o 
  13   4   2       63.40       68.64      5.86 o 
  14   4   2        0.95        1.91      4.61 o 
 -14   5   2        0.07       10.14      3.55 o 
 -13   5   2      185.50      187.81      7.80 o 
 -12   5   2       32.98       27.56      2.90 o 
 -11   5   2      191.68      188.90      5.45 o 
 -10   5   2       17.44       12.32      2.15 o 
  -9   5   2       13.31       12.28      2.27 o 
  -8   5   2      160.94      158.31      3.44 o 
  -7   5   2      696.28      645.66     10.47 o 
  -6   5   2        2.57        2.59      1.74 o 
  -5   5   2      400.11      376.31      5.32 o 
  -4   5   2        0.72        1.11      1.32 o 
  -3   5   2      402.58      360.58     10.09 o 
  -2   5   2      262.59      253.29      8.27 o 
  -1   5   2      555.81      550.11      9.12 o 
   0   5   2      313.29      304.63     12.45 o 
   1   5   2      654.11      643.96     12.03 o 
   2   5   2       39.38       41.41      2.64 o 
   3   5   2      646.28      626.13      8.34 o 
   4   5   2        0.60       -0.24      1.23 o 
   5   5   2        2.72       -1.66      1.36 o 
   6   5   2      193.82      188.46      4.32 o 
   7   5   2      211.18      207.43      4.42 o 
   8   5   2       20.96       18.23      2.57 o 
   9   5   2      189.34      193.47      4.92 o 
  10   5   2       20.42       16.97      3.66 o 
  11   5   2       99.98      105.93      8.34 o 
  12   5   2       12.70       11.15      2.53 o 
 -13   6   2        0.36        4.32      4.83 o 
 -12   6   2        5.30        7.87      3.45 o 
 -11   6   2      131.60      117.31      6.19 o 
 -10   6   2       37.41       39.53      3.93 o 
  -9   6   2      490.33      481.10     11.49 o 
  -8   6   2        3.57        6.30      2.57 o 
  -7   6   2      294.27      298.63      6.40 o 
  -6   6   2       21.02       17.97      1.70 o 
  -5   6   2       17.33       15.35      1.26 o 
  -4   6   2        0.18        1.00      2.04 o 
  -3   6   2      564.00      511.59     18.68 o 
  -2   6   2        1.19        6.39      3.26 o 
  -1   6   2     1032.38     1034.36     28.02 o 
   0   6   2        0.08        4.72      4.51 o 
   1   6   2      138.57      135.82      4.35 o 
   2   6   2        0.08        2.32      2.79 o 
   3   6   2        4.11        1.89      1.61 o 
   4   6   2        0.00       -1.55      1.44 o 
   5   6   2      239.83      231.37      5.50 o 
   6   6   2       82.20       84.25      3.66 o 
   7   6   2       13.31       15.48      2.93 o 
   8   6   2      116.96      131.64      6.04 o 
   9   6   2       10.99       11.13      3.80 o 
  10   6   2       95.27       90.78      4.66 o 
  11   6   2      113.53      113.54      5.43 o 
 -11   7   2      193.90      205.01      8.13 o 
 -10   7   2       51.76       57.10      4.57 o 
  -9   7   2       66.70       67.31      6.33 o 
  -8   7   2        6.01        4.99      2.60 o 
  -7   7   2       29.54       29.24      3.05 o 
  -6   7   2       37.35       36.74      1.99 o 
  -5   7   2        2.36        5.37      1.58 o 
  -4   7   2       33.54       33.78      3.22 o 
  -3   7   2       29.93       25.76      6.23 o 
  -2   7   2      143.57      155.43     10.41 o 
  -1   7   2      135.87      142.98     10.52 o 
   0   7   2       72.77       78.08      3.33 o 
   1   7   2      234.29      234.43      6.52 o 
   2   7   2       30.22       31.97      3.07 o 
   3   7   2      152.62      165.48      6.14 o 
   4   7   2        0.11       -0.47      1.61 o 
   5   7   2        1.26        0.77      1.80 o 
   6   7   2       60.89       61.47      4.06 o 
   7   7   2       29.99       33.17      9.23 o 
   8   7   2        0.51        0.07      2.70 o 
   9   7   2      110.03      121.52      6.59 o 
  -7   8   2        0.43        3.83      2.39 o 
  -6   8   2        0.04       -2.11      1.60 o 
  -5   8   2       17.75       17.72      2.01 o 
  -4   8   2        0.94       -0.85      2.51 o 
  -3   8   2       44.58       43.97      3.52 o 
  -1   8   2       44.57       34.56      8.16 o 
   0   8   2       76.94       76.65      4.08 o 
   1   8   2       60.10       66.43      4.03 o 
   2   8   2       38.89       35.43      5.05 o 
   3   8   2        4.50        4.38      1.48 o 
   4   8   2       38.79       36.31      2.52 o 
   5   8   2        6.96        5.15      2.53 o 
   6   8   2       15.21       15.66      3.07 o 
 -17   0   3      116.13      119.03      8.27 o 
 -15   0   3       47.50       51.92      5.07 o 
 -13   0   3      122.20      130.86      5.56 o 
 -11   0   3      407.73      413.27      8.60 o 
  -9   0   3      249.15      260.96      5.97 o 
  -7   0   3     1838.96     1832.29     49.96 o 
  -5   0   3     3578.55     3668.70     44.49 o 
  -3   0   3     3471.79     3598.28     36.95 o 
  -1   0   3     1256.00     1274.50     12.64 o 
   1   0   3      954.76     1042.39     10.62 o 
   3   0   3     1787.87     1896.31     31.92 o 
   5   0   3      226.47      231.39      4.46 o 
   7   0   3        0.93       -0.03      1.59 o 
   9   0   3      467.64      479.13     13.50 o 
  11   0   3      144.53      152.60      6.09 o 
  13   0   3        9.37        9.00      3.42 o 
  15   0   3        9.36       10.99      5.08 o 
 -17   1   3      149.46      160.77     10.27 o 
 -16   1   3       37.32       34.32      3.80 o 
 -15   1   3      434.85      426.27      9.54 o 
 -14   1   3        1.88        2.76      2.04 o 
 -13   1   3       48.38       44.61      2.74 o 
 -12   1   3       64.36       67.68      2.78 o 
 -11   1   3       22.80       21.77      2.06 o 
 -10   1   3       29.86       23.50      1.61 o 
  -9   1   3     1044.26     1068.98     11.14 o 
  -8   1   3      245.87      255.57      3.76 o 
  -7   1   3      435.22      415.40      4.71 o 
  -6   1   3        2.09        0.60      0.71 o 
  -5   1   3        4.77       12.70      0.88 o 
  -4   1   3     1274.72     1325.70     14.19 o 
  -3   1   3      199.66      184.38      1.88 o 
  -2   1   3      166.06      189.78      1.84 o 
  -1   1   3     1487.70     1518.89      9.60 o 
   0   1   3      129.04      124.74      1.48 o 
   1   1   3       64.46       62.90      1.23 o 
   2   1   3       65.85       79.71      1.62 o 
   3   1   3      146.45      175.06      2.20 o 
   4   1   3     1045.86     1083.69      8.72 o 
   5   1   3      482.96      484.07      5.04 o 
   6   1   3      102.95      104.19      2.18 o 
   7   1   3      224.76      197.47      3.11 o 
   8   1   3        0.01       -1.73      1.28 o 
   9   1   3      126.77      132.71      3.33 o 
  10   1   3      233.75      235.62      4.95 o 
  11   1   3        0.14        0.57      2.27 o 
  12   1   3        0.03        0.18      2.46 o 
  13   1   3      100.77      113.19      4.78 o 
  14   1   3        2.97        3.73      5.08 o 
  15   1   3        8.17        7.91      3.82 o 
 -17   2   3       15.85       20.04      3.65 o 
 -16   2   3       44.77       41.03      3.82 o 
 -15   2   3       11.16        4.83      2.70 o 
 -14   2   3        0.05       -1.96      1.90 o 
 -13   2   3      187.01      193.51      4.44 o 
 -12   2   3        1.23       -2.12      1.41 o 
 -11   2   3       48.17       45.54      2.04 o 
 -10   2   3      398.31      388.39      4.81 o 
  -9   2   3      173.38      172.42      2.76 o 
  -8   2   3      278.01      271.29      3.14 o 
  -7   2   3      231.56      215.71      2.69 o 
  -6   2   3      581.91      602.96      4.74 o 
  -5   2   3       37.91       57.82      1.20 o 
  -4   2   3      181.23      161.92      1.88 o 
  -3   2   3       57.25       48.80      0.99 o 
  -2   2   3       31.37       28.03      0.85 o 
  -1   2   3      211.35      229.76      2.52 o 
   0   2   3      360.12      333.04      3.54 o 
   1   2   3     1158.27     1253.66      9.43 o 
   2   2   3      225.31      273.62      2.80 o 
   3   2   3      305.55      299.67      3.16 o 
   4   2   3      911.09      988.64      8.14 o 
   5   2   3      660.25      678.38      7.35 o 
   6   2   3      764.84      763.14      7.36 o 
   7   2   3      199.52      170.68      3.29 o 
   8   2   3       35.64       39.42      1.99 o 
   9   2   3      122.37      119.70      3.60 o 
  10   2   3       75.17       71.03      2.71 o 
  11   2   3      473.39      446.69      7.28 o 
  12   2   3      279.55      274.88      8.38 o 
  13   2   3        9.18        4.72      3.39 o 
  14   2   3       55.50       53.27      5.13 o 
 -16   3   3       10.38       12.47     11.49 o 
 -15   3   3        7.38        5.76      3.36 o 
 -14   3   3      171.35      173.17      6.59 o 
 -13   3   3        2.70        1.50      1.76 o 
 -12   3   3      129.92      123.51      3.85 o 
 -11   3   3       95.31       99.45      2.92 o 
 -10   3   3      283.36      285.07      4.17 o 
  -9   3   3      137.86      142.46      2.56 o 
  -8   3   3      257.31      256.96      3.09 o 
  -7   3   3       43.01       45.64      1.10 o 
  -6   3   3     1257.26     1254.58     11.05 o 
  -5   3   3       25.78       27.80      0.95 o 
  -4   3   3     1442.08     1509.64     11.82 o 
  -3   3   3      439.92      443.54      3.73 o 
  -2   3   3      249.29      265.39      2.44 o 
  -1   3   3      594.96      656.01      6.31 o 
   0   3   3     1701.35     1870.30     14.40 o 
   1   3   3      499.44      518.11      4.64 o 
   2   3   3      978.93      952.51      7.50 o 
   3   3   3      121.09      133.45      2.12 o 
   4   3   3     1060.92     1078.54     12.95 o 
   5   3   3        0.15       -0.25      0.83 o 
   6   3   3       15.50       17.42      1.26 o 
   7   3   3        3.93        3.95      1.25 o 
   8   3   3       86.84       84.10      2.38 o 
   9   3   3       13.15       12.03      1.81 o 
  10   3   3       33.96       32.37      2.32 o 
  11   3   3      125.66      127.20      5.92 o 
  12   3   3        7.51        4.64      2.79 o 
  13   3   3       66.54       66.87      7.46 o 
  14   3   3       89.93       87.12      9.02 o 
 -16   4   3       97.39      109.12      6.67 o 
 -15   4   3       46.26       42.83      4.86 o 
 -14   4   3      168.76      181.01      7.89 o 
 -13   4   3       42.46       44.77      2.46 o 
 -12   4   3        0.02       -1.02      2.10 o 
 -11   4   3       79.47       77.86      3.66 o 
 -10   4   3       30.40       32.95      2.38 o 
  -9   4   3       16.88       13.60      1.71 o 
  -8   4   3     1000.49      959.51     11.04 o 
  -7   4   3        5.47        5.59      0.99 o 
  -6   4   3        2.27        4.05      0.82 o 
  -5   4   3       97.28       96.96      1.69 o 
  -4   4   3        0.03        1.18      0.77 o 
  -3   4   3       58.19       57.32      2.09 o 
  -2   4   3     1485.29     1424.39     16.81 o 
  -1   4   3       39.87       44.83      1.46 o 
   0   4   3      132.28      111.93      1.81 o 
   1   4   3      214.08      229.44      2.94 o 
   2   4   3      176.48      190.52      2.83 o 
   3   4   3        0.06       -0.97      0.91 o 
   4   4   3      801.99      812.49      7.33 o 
   5   4   3       27.16       27.60      1.38 o 
   6   4   3     1020.04      999.50     10.69 o 
   7   4   3      106.36      103.66      3.26 o 
   8   4   3        0.07       -3.59      3.28 o 
   9   4   3       31.90       30.88      2.65 o 
  10   4   3       44.89       40.89      2.23 o 
  11   4   3        0.90        0.35      3.13 o 
  12   4   3      404.03      418.31     13.33 o 
  13   4   3        4.41        5.16      3.26 o 
 -14   5   3        5.99        5.03      2.71 o 
 -13   5   3        0.82       -1.23      3.10 o 
 -12   5   3      156.34      159.84      6.35 o 
 -11   5   3        1.37        2.36      2.00 o 
 -10   5   3      160.66      153.22      4.57 o 
  -9   5   3       29.32       26.84      2.10 o 
  -8   5   3        1.88        2.55      1.16 o 
  -7   5   3      140.12      118.76      4.15 o 
  -6   5   3      356.77      371.78      7.47 o 
  -5   5   3      127.37      111.39      2.54 o 
  -4   5   3     1061.88     1052.75     14.52 o 
  -3   5   3      198.74      201.43     11.07 o 
  -2   5   3      247.43      242.27      6.60 o 
  -1   5   3        4.63        5.72      1.50 o 
   0   5   3       85.75       83.15      2.80 o 
   1   5   3       95.32       94.92      5.36 o 
   2   5   3      863.78      851.56      9.36 o 
   3   5   3      322.40      316.78      5.14 o 
   4   5   3      778.84      732.24      9.82 o 
   5   5   3      123.95      123.94      3.51 o 
   6   5   3       75.73       82.21      2.91 o 
   7   5   3        0.68        0.07      1.52 o 
   8   5   3        2.76        3.86      1.80 o 
   9   5   3        0.05       -0.11      1.92 o 
  10   5   3       42.05       44.02      3.14 o 
  11   5   3        6.42        6.30      2.46 o 
  12   5   3        0.16        0.53      2.91 o 
 -13   6   3        0.10        0.34      3.39 o 
 -12   6   3       33.36       32.29      8.48 o 
 -11   6   3        0.36       -0.32      2.84 o 
 -10   6   3       66.18       74.22      5.58 o 
  -9   6   3        2.57       -0.57      4.19 o 
  -8   6   3      331.59      286.46      7.98 o 
  -7   6   3       40.87       36.26      2.79 o 
  -6   6   3      466.06      432.76      6.41 o 
  -5   6   3       26.03       31.37      1.61 o 
  -4   6   3      188.35      193.86     11.38 o 
  -3   6   3       32.45       35.54      4.48 o 
  -2   6   3       56.66       53.13      5.80 o 
  -1   6   3      315.11      300.92     12.34 o 
   0   6   3       50.32       45.21      3.97 o 
   1   6   3      217.16      217.13      6.14 o 
   2   6   3       67.08       56.13      2.41 o 
   3   6   3      137.23      132.75      3.81 o 
   4   6   3      184.28      187.30      4.81 o 
   5   6   3      101.31      106.20      3.96 o 
   6   6   3      169.08      188.77      5.23 o 
   7   6   3       13.10       13.66      2.87 o 
   8   6   3      159.54      181.12      5.79 o 
   9   6   3        1.09        0.58      2.33 o 
  10   6   3        1.62        2.63      2.68 o 
 -11   7   3       74.36       73.14      5.31 o 
 -10   7   3        1.60       -1.15      2.90 o 
  -9   7   3      307.09      329.67     13.31 o 
  -8   7   3       13.88       10.86      2.84 o 
  -7   7   3       43.85       45.76      2.35 o 
  -6   7   3       99.43       91.64      2.75 o 
  -5   7   3        1.44        2.57      1.17 o 
  -4   7   3       60.98       62.87      3.95 o 
  -3   7   3       68.08       66.98      7.94 o 
  -2   7   3        9.46        9.23      5.80 o 
  -1   7   3       19.90       22.38      3.76 o 
   0   7   3       75.92       63.85      3.46 o 
   1   7   3        6.89        8.05      2.43 o 
   2   7   3      197.02      184.50      4.42 o 
   3   7   3        5.19        5.11      1.98 o 
   4   7   3      126.93      132.83      4.64 o 
   5   7   3       59.76       54.97      5.58 o 
   6   7   3       16.67       25.12      3.31 o 
   7   7   3        2.24        5.81      2.89 o 
   8   7   3       21.34       25.40      3.80 o 
  -8   8   3       91.28       90.60      5.80 o 
  -7   8   3      204.64      214.04      6.90 o 
  -6   8   3       71.40       74.74      3.77 o 
  -5   8   3      183.53      189.45      5.90 o 
  -4   8   3        0.00       -0.44      1.54 o 
  -2   8   3        2.17        4.51      1.93 o 
  -1   8   3       20.11       18.23      3.22 o 
   0   8   3        3.05        2.99      3.01 o 
   1   8   3       77.93       87.17      3.08 o 
   2   8   3        9.51        7.05      1.71 o 
   3   8   3       43.39       44.90      2.67 o 
   4   8   3        0.65       -2.36      2.11 o 
   5   8   3        3.45        3.11      2.62 o 
 -18   0   4       34.17       49.16      8.80 o 
 -16   0   4        8.82       10.90      4.37 o 
 -14   0   4      298.12      282.61      8.04 o 
 -12   0   4     1147.60     1152.45     22.69 o 
 -10   0   4     2613.65     2722.64     30.60 o 
  -8   0   4      351.88      370.57      6.79 o 
  -6   0   4      109.47       72.21      3.76 o 
  -4   0   4     3716.50     3805.07     40.22 o 
  -2   0   4      748.17      755.45      8.08 o 
   0   0   4       10.09       10.42      0.95 o 
   2   0   4      938.78      914.34     11.17 o 
   4   0   4      776.64      782.36     13.90 o 
   6   0   4        0.02        0.48      1.62 o 
   8   0   4       70.74       58.34      3.84 o 
  10   0   4      228.03      238.54     10.84 o 
  12   0   4      115.31      107.00      5.70 o 
  14   0   4        0.01        2.57      4.49 o 
 -18   1   4       26.20       23.48      8.05 o 
 -17   1   4        0.45       -6.13      4.09 o 
 -16   1   4       89.55       94.93      4.53 o 
 -15   1   4       45.15       35.67      2.88 o 
 -14   1   4      241.02      238.09      5.73 o 
 -13   1   4        5.16        2.58      2.00 o 
 -12   1   4      196.11      192.49      4.28 o 
 -11   1   4      227.35      215.20      4.75 o 
 -10   1   4       28.61       26.72      1.79 o 
  -9   1   4      104.48      113.71      2.81 o 
  -8   1   4      496.51      477.00      5.29 o 
  -7   1   4      300.53      314.53      4.13 o 
  -6   1   4        8.83        5.85      0.80 o 
  -5   1   4      675.03      690.13      5.70 o 
  -4   1   4      151.33      167.95      2.18 o 
  -3   1   4     2024.72     2098.86     16.19 o 
  -2   1   4     4588.01     4753.97     31.75 o 
  -1   1   4        0.51        0.11      0.50 o 
   0   1   4      818.98      824.90      6.21 o 
   1   1   4      663.44      678.35      5.62 o 
   2   1   4      633.02      637.49      5.25 o 
   3   1   4      216.12      227.62      2.95 o 
   4   1   4      163.72      166.51      2.47 o 
   5   1   4        6.58        8.02      1.41 o 
   6   1   4       73.07       52.05      1.99 o 
   7   1   4       10.81        9.07      1.62 o 
   8   1   4       90.74      104.67      2.97 o 
   9   1   4      116.60      105.75      3.42 o 
  10   1   4        0.14       -1.31      1.78 o 
  11   1   4       13.35       13.43      2.34 o 
  12   1   4       73.01       79.05      4.92 o 
  13   1   4       13.24       13.44      2.98 o 
  14   1   4       27.85       44.70      8.82 o 
 -17   2   4       46.23       40.28      4.51 o 
 -16   2   4       10.78       12.60      3.56 o 
 -15   2   4      172.33      179.46      7.33 o 
 -14   2   4       95.17       96.83      3.78 o 
 -13   2   4        5.34        4.29      1.94 o 
 -12   2   4      195.35      193.27      4.06 o 
 -11   2   4        0.01       -2.03      1.36 o 
 -10   2   4      267.42      256.66      3.97 o 
  -9   2   4      619.81      614.55      6.22 o 
  -8   2   4      117.24      130.97      2.52 o 
  -7   2   4       57.24       43.37      1.35 o 
  -6   2   4      626.08      621.74      5.40 o 
  -5   2   4        3.31        2.94      0.95 o 
  -4   2   4      557.89      530.56      4.30 o 
  -3   2   4      569.41      623.89      5.13 o 
  -2   2   4       23.31       16.99      0.79 o 
  -1   2   4     3737.70     4182.87     29.67 o 
   0   2   4      677.73      781.51      5.94 o 
   1   2   4      410.65      433.14      3.76 o 
   2   2   4      165.33      150.93      2.14 o 
   3   2   4      462.89      513.72      4.84 o 
   4   2   4      321.19      326.92      3.89 o 
   5   2   4      566.69      569.08      6.29 o 
   6   2   4        0.38        0.80      1.25 o 
   7   2   4       87.17       86.44      2.56 o 
   8   2   4       15.83       19.79      1.74 o 
   9   2   4      196.73      198.78      5.35 o 
  10   2   4       89.84       82.10      3.25 o 
  11   2   4       53.22       59.08      4.90 o 
  12   2   4       69.31       56.91      5.93 o 
  13   2   4       75.36       78.99      5.45 o 
  14   2   4        5.01        3.22      3.42 o 
 -17   3   4       73.17       91.88     10.09 o 
 -16   3   4       85.11       84.11      6.27 o 
 -15   3   4        1.49        2.64      2.85 o 
 -14   3   4       17.92       26.01      3.34 o 
 -13   3   4       79.46       78.46      3.11 o 
 -12   3   4       37.47       40.73      2.39 o 
 -11   3   4      297.96      281.60      5.00 o 
 -10   3   4      263.34      259.04      4.17 o 
  -9   3   4      414.64      393.93      4.76 o 
  -8   3   4      743.67      757.38      7.08 o 
  -7   3   4       59.70       53.82      1.24 o 
  -6   3   4      100.33       95.63      1.86 o 
  -5   3   4      351.32      355.28      3.92 o 
  -4   3   4        2.91        7.21      0.70 o 
  -3   3   4     2479.88     2611.62     21.48 o 
  -2   3   4      231.86      223.29      2.50 o 
  -1   3   4      257.41      267.55      2.84 o 
   0   3   4       72.41       63.31      1.64 o 
   1   3   4       16.67       10.10      0.86 o 
   2   3   4       48.98       55.18      1.59 o 
   3   3   4      470.12      462.68      5.13 o 
   4   3   4        2.04        1.45      0.87 o 
   5   3   4      175.58      166.41      2.64 o 
   6   3   4      260.44      262.47      3.74 o 
   7   3   4      274.98      263.10      4.02 o 
   8   3   4        4.08        4.54      1.62 o 
   9   3   4      271.49      273.21      5.08 o 
  10   3   4       17.56       16.83      2.51 o 
  11   3   4      337.66      318.72      8.99 o 
  12   3   4       64.37       66.08      4.28 o 
  13   3   4       13.71        5.33      3.58 o 
 -16   4   4        2.42        4.66      3.72 o 
 -15   4   4       88.41      107.88      6.37 o 
 -14   4   4        0.13       -1.12      2.29 o 
 -13   4   4       71.68       75.27      3.26 o 
 -12   4   4       53.53       56.58      3.45 o 
 -11   4   4       39.48       40.61      3.53 o 
 -10   4   4       14.99       19.46      2.02 o 
  -9   4   4      177.94      162.91      5.71 o 
  -8   4   4       10.75        8.61      1.35 o 
  -7   4   4      180.81      178.15      2.78 o 
  -6   4   4        7.26        5.99      0.79 o 
  -5   4   4      161.95      150.46      2.17 o 
  -4   4   4       43.59       43.78      1.42 o 
  -3   4   4      361.65      362.44      4.04 o 
  -2   4   4       18.84       17.86      0.86 o 
  -1   4   4     1330.06     1338.57     12.35 o 
   0   4   4      112.81      103.43      2.01 o 
   1   4   4      732.84      702.96      6.11 o 
   2   4   4      278.62      278.97      3.17 o 
   3   4   4        3.38       -1.26      0.84 o 
   4   4   4       69.68       78.11      2.06 o 
   5   4   4     1225.66     1200.46     13.43 o 
   6   4   4       19.23       20.87      2.17 o 
   7   4   4     1251.30     1215.77     15.97 o 
   8   4   4       45.60       47.79      2.97 o 
   9   4   4      588.68      595.33      8.76 o 
  10   4   4      149.19      156.13      5.13 o 
  11   4   4       15.67       14.80      3.37 o 
  12   4   4        0.01        5.96      4.46 o 
 -15   5   4        0.83        1.31      3.25 o 
 -14   5   4       17.46       17.58      3.03 o 
 -13   5   4       47.31       48.72      3.54 o 
 -12   5   4        6.99        4.61      2.26 o 
 -11   5   4      118.84      128.52      4.47 o 
 -10   5   4       43.74       40.82      2.70 o 
  -9   5   4      157.82      158.22      4.27 o 
  -8   5   4       23.50       27.84      1.52 o 
  -7   5   4       41.64       37.26      2.05 o 
  -6   5   4       56.26       60.38      2.33 o 
  -5   5   4      155.81      157.73      3.22 o 
  -4   5   4      225.52      217.18      3.48 o 
  -3   5   4     1340.08     1316.16     13.91 o 
  -2   5   4       27.30       22.00      1.75 o 
  -1   5   4      305.13      296.18      8.09 o 
   0   5   4      481.28      475.16      6.76 o 
   1   5   4      175.95      160.51      2.88 o 
   2   5   4      120.28      122.38      3.59 o 
   3   5   4       75.93       70.19      2.58 o 
   4   5   4        3.37        3.12      1.52 o 
   5   5   4       11.46       11.98      1.44 o 
   6   5   4        2.64        2.08      1.56 o 
   7   5   4       13.93       16.65      2.73 o 
   8   5   4       35.14       35.30      2.57 o 
   9   5   4       89.53       98.59      3.97 o 
  10   5   4       48.26       51.60      4.25 o 
  11   5   4       83.78       99.87      7.09 o 
 -13   6   4       52.74       52.73      4.89 o 
 -12   6   4       12.36       13.04      3.45 o 
 -11   6   4        8.90        5.57      6.66 o 
 -10   6   4        2.72        2.26      2.79 o 
  -9   6   4        0.05        0.16      2.42 o 
  -8   6   4      114.58      121.09      3.51 o 
  -7   6   4        9.94        9.06      2.99 o 
  -6   6   4      272.24      263.93      4.65 o 
  -5   6   4       10.11        6.66      1.72 o 
  -4   6   4      404.04      366.05      6.14 o 
  -3   6   4       27.67       31.12      2.20 o 
  -2   6   4       41.76       33.99      2.37 o 
  -1   6   4       38.91       43.04      2.06 o 
   0   6   4       16.03       21.03      1.69 o 
   1   6   4      118.59      121.88      3.93 o 
   2   6   4       60.19       59.60      2.83 o 
   3   6   4        0.00       -2.45      1.63 o 
   4   6   4       96.40       98.46      3.16 o 
   5   6   4       30.60       28.61      2.54 o 
   6   6   4        1.18        2.05      1.99 o 
   7   6   4      124.25      134.79      5.26 o 
   8   6   4        9.50        6.31      3.37 o 
   9   6   4       58.20       61.41      8.75 o 
  10   6   4       17.53       15.31      3.12 o 
 -11   7   4       27.40       30.50      4.19 o 
 -10   7   4       38.74       35.81      3.93 o 
  -9   7   4        0.56        1.04      2.73 o 
  -8   7   4      105.75      105.09      3.93 o 
  -7   7   4        9.00        8.91      1.95 o 
  -6   7   4       82.00       87.03      2.83 o 
  -5   7   4      121.65      112.57      4.00 o 
  -4   7   4       25.74       23.90      7.41 o 
  -3   7   4       74.62       60.70      4.62 o 
  -2   7   4      187.65      169.41      5.34 o 
  -1   7   4       22.32       23.90      1.94 o 
   0   7   4      104.40      100.26      3.23 o 
   1   7   4       22.61       22.89      1.99 o 
   2   7   4        0.12        1.55      1.74 o 
   3   7   4       76.74       70.81      3.58 o 
   4   7   4       95.82       96.04      4.94 o 
   5   7   4       50.09       47.78      3.84 o 
   6   7   4      119.48      116.58      5.91 o 
   7   7   4        8.64        8.37      6.33 o 
  -8   8   4        0.38       -0.63      2.72 o 
  -7   8   4       31.88       33.07      3.29 o 
  -6   8   4      112.07      119.23      3.40 o 
  -5   8   4        5.10       10.41      2.07 o 
  -4   8   4      218.93      231.27      9.55 o 
  -3   8   4        0.53       -1.07      2.15 o 
  -2   8   4       53.88       55.66      2.73 o 
  -1   8   4       10.76       12.16      1.82 o 
   0   8   4       40.85       40.39      2.49 o 
   1   8   4        0.46       -2.46      1.64 o 
   2   8   4       59.74       57.63      3.11 o 
   3   8   4       14.18       11.68      6.01 o 
   4   8   4       65.41       77.55      4.83 o 
 -17   0   5      229.06      252.89     15.67 o 
 -15   0   5      233.58      233.56      9.48 o 
 -13   0   5       10.28       13.95      5.15 o 
 -11   0   5      422.24      412.33     10.21 o 
  -9   0   5      763.50      795.92     14.20 o 
  -7   0   5      955.51     1089.47     41.43 o 
  -5   0   5      170.38      139.40      3.70 o 
  -3   0   5      344.51      315.10      4.79 o 
  -1   0   5      597.07      576.09      6.59 o 
   1   0   5       57.07       54.26      2.12 o 
   3   0   5      934.20      968.49     12.25 o 
   5   0   5      169.12      131.79      3.79 o 
   7   0   5       91.61      104.97      4.67 o 
   9   0   5       81.77       94.18      4.91 o 
  11   0   5       49.93       53.68      4.38 o 
  13   0   5        5.43       10.59      4.70 o 
 -18   1   5       36.81       33.58      7.62 o 
 -17   1   5       14.91        7.14      4.61 o 
 -16   1   5       74.19       67.32      4.39 o 
 -15   1   5       19.93       21.29      4.08 o 
 -14   1   5        2.68        5.63      2.76 o 
 -13   1   5        8.88       10.62      2.96 o 
 -12   1   5        9.80        6.14      3.56 o 
 -11   1   5        4.74        2.51      1.61 o 
 -10   1   5       10.53        8.01      1.46 o 
  -9   1   5     1057.41     1086.36     11.17 o 
  -8   1   5      145.34      174.17      2.83 o 
  -7   1   5     1169.69     1127.47      9.53 o 
  -6   1   5     1002.81     1055.56      8.38 o 
  -5   1   5     2161.24     2311.52     19.27 o 
  -4   1   5      522.72      555.64      5.11 o 
  -3   1   5       67.99       56.74      1.23 o 
  -2   1   5      818.98      852.86      8.71 o 
  -1   1   5      974.56      967.95      7.26 o 
   0   1   5      923.13      984.27      7.43 o 
   1   1   5      733.61      680.98      5.57 o 
   2   1   5      407.95      431.66      4.25 o 
   3   1   5       12.53       13.48      1.07 o 
   4   1   5      879.08      888.77      8.33 o 
   5   1   5      346.19      341.41      4.38 o 
   6   1   5       10.32       10.47      1.67 o 
   7   1   5      287.31      288.74      5.62 o 
   8   1   5        4.68        4.95      1.80 o 
   9   1   5       77.44       81.19      3.31 o 
  10   1   5       81.90       90.64      3.52 o 
  11   1   5        6.21        7.65      2.51 o 
  12   1   5       16.18       11.52      2.94 o 
  13   1   5       73.24       77.62      6.65 o 
 -17   2   5      240.64      249.45     19.00 o 
 -16   2   5      255.35      235.98      7.66 o 
 -15   2   5       23.79       28.16      3.57 o 
 -14   2   5      187.63      192.26      6.14 o 
 -13   2   5       26.07       27.73      2.33 o 
 -12   2   5      153.24      159.24      4.02 o 
 -11   2   5      463.12      457.97      6.21 o 
 -10   2   5      412.45      400.32      6.04 o 
  -9   2   5      725.53      742.01      8.27 o 
  -8   2   5      616.45      619.58      6.05 o 
  -7   2   5      109.56      122.04      2.16 o 
  -6   2   5     2449.86     2509.32     16.64 o 
  -5   2   5       67.62       63.45      1.72 o 
  -4   2   5      359.49      436.17      3.81 o 
  -3   2   5     2563.15     2680.75     19.47 o 
  -2   2   5       56.41       65.42      1.41 o 
  -1   2   5      509.08      595.41      4.84 o 
   0   2   5      316.99      280.16      2.85 o 
   1   2   5      726.57      788.59      6.30 o 
   2   2   5      196.98      211.12      2.72 o 
   3   2   5     1839.77     1825.21     14.91 o 
   4   2   5        3.77        1.83      1.11 o 
   5   2   5      534.49      531.51      6.71 o 
   6   2   5       80.58       78.52      2.64 o 
   7   2   5        5.47        5.18      1.62 o 
   8   2   5      228.08      234.96      4.69 o 
   9   2   5        1.79        1.58      1.89 o 
  10   2   5        5.88        1.96      2.38 o 
  11   2   5      129.81      132.96      6.24 o 
  12   2   5        9.63       10.70      3.68 o 
  13   2   5        4.59        1.10      3.54 o 
 -17   3   5       48.47       48.52      8.37 o 
 -16   3   5       32.75       33.67      3.91 o 
 -15   3   5      130.85      133.55      5.96 o 
 -14   3   5       31.79       32.62      3.95 o 
 -13   3   5      205.40      206.29      4.72 o 
 -12   3   5       34.11       37.87      2.33 o 
 -11   3   5        0.11        0.57      1.27 o 
 -10   3   5      413.53      379.87      5.20 o 
  -9   3   5      308.96      316.90      4.15 o 
  -8   3   5        0.18       -1.10      0.84 o 
  -7   3   5      886.71      877.24      6.89 o 
  -6   3   5       35.04       49.71      1.29 o 
  -5   3   5      470.95      465.82      4.63 o 
  -4   3   5      169.21      147.07      2.19 o 
  -3   3   5       31.46       38.91      1.19 o 
  -2   3   5      163.18      162.39      2.55 o 
  -1   3   5      449.44      447.31      4.73 o 
   0   3   5       73.43       82.43      1.86 o 
   1   3   5      276.96      267.52      3.42 o 
   2   3   5      120.20      112.23      2.04 o 
   3   3   5       44.96       49.58      1.52 o 
   4   3   5     1397.78     1390.18     11.96 o 
   5   3   5      138.94      132.82      2.95 o 
   6   3   5       73.98       77.09      2.42 o 
   7   3   5        1.42        1.81      1.47 o 
   8   3   5        3.48        1.50      1.70 o 
   9   3   5        3.70        3.76      1.90 o 
  10   3   5      462.90      480.14      9.64 o 
  11   3   5      145.74      144.94      5.76 o 
  12   3   5      297.05      316.42     13.82 o 
  13   3   5       58.41       62.55      5.51 o 
 -16   4   5       81.37      103.05      9.23 o 
 -15   4   5        2.12        1.04      5.69 o 
 -14   4   5       48.34       49.91      3.68 o 
 -13   4   5        0.43        1.76      1.60 o 
 -12   4   5       23.27       26.65      2.77 o 
 -11   4   5        6.56       11.40      2.21 o 
 -10   4   5        3.91        6.11      1.69 o 
  -9   4   5       20.38       22.16      1.94 o 
  -8   4   5      318.57      302.90      4.40 o 
  -7   4   5        1.07        1.14      0.92 o 
  -6   4   5       17.18       17.15      1.04 o 
  -5   4   5      219.51      196.22      2.81 o 
  -4   4   5      262.61      240.98      2.88 o 
  -3   4   5        3.11        4.23      0.75 o 
  -2   4   5      749.90      742.26      6.93 o 
  -1   4   5       24.67       28.11      1.15 o 
   0   4   5      525.51      539.77      5.51 o 
   1   4   5      227.91      215.99      3.12 o 
   2   4   5     1913.60     1886.17     16.33 o 
   3   4   5      244.54      242.45      3.54 o 
   4   4   5      368.53      371.13      6.03 o 
   5   4   5      233.89      229.83      5.00 o 
   6   4   5        0.58       -1.71      1.72 o 
   7   4   5       66.59       75.02      4.46 o 
   8   4   5       41.08       46.76      3.04 o 
   9   4   5       25.35       26.60      2.86 o 
  10   4   5      112.63      105.69      5.42 o 
  11   4   5       10.69        8.97      3.25 o 
  12   4   5       37.96       45.18      4.50 o 
 -15   5   5        0.01        3.50      3.09 o 
 -14   5   5        7.27        7.10      2.62 o 
 -13   5   5        7.27        4.02      2.38 o 
 -12   5   5      150.88      155.70      5.08 o 
 -11   5   5       32.28       34.96      2.76 o 
 -10   5   5      263.49      255.49      8.80 o 
  -9   5   5        1.00       -1.35      1.34 o 
  -8   5   5       72.24       74.49      2.26 o 
  -7   5   5       37.67       39.96      2.72 o 
  -6   5   5       31.97       27.63      2.12 o 
  -5   5   5        7.80        9.37      1.43 o 
  -4   5   5      122.14      114.00      3.19 o 
  -3   5   5      256.73      247.34      4.42 o 
  -2   5   5        0.31       -0.19      1.26 o 
  -1   5   5       88.26       93.32      2.73 o 
   0   5   5       23.50       20.34      1.38 o 
   1   5   5        9.41       10.01      1.68 o 
   2   5   5      150.42      150.64      3.60 o 
   3   5   5        8.07        7.42      1.24 o 
   4   5   5       50.47       49.49      2.72 o 
   5   5   5       44.68       48.26      2.91 o 
   6   5   5       20.19       21.45      2.19 o 
   7   5   5        3.25        1.78      1.81 o 
   8   5   5       48.56       44.93      3.04 o 
   9   5   5        3.28        4.27      2.21 o 
  10   5   5      167.17      160.88      5.33 o 
  11   5   5       15.03       12.22      3.42 o 
 -13   6   5        6.03        7.81      3.45 o 
 -12   6   5        5.47        2.22      3.20 o 
 -11   6   5      127.49      130.15      7.30 o 
 -10   6   5       28.89       25.76      3.45 o 
  -9   6   5      152.36      147.13      4.70 o 
  -8   6   5      113.01      121.64      3.62 o 
  -7   6   5        6.51        5.78      1.57 o 
  -6   6   5       79.55       82.04      2.75 o 
  -5   6   5       24.53       25.75      1.97 o 
  -4   6   5        2.43       -1.32      2.84 o 
  -3   6   5      266.90      268.23      5.45 o 
  -2   6   5       85.02       87.17      3.09 o 
  -1   6   5       12.26       11.55      1.76 o 
   0   6   5      155.82      156.87      5.58 o 
   1   6   5        2.43        2.48      1.69 o 
   2   6   5       40.53       40.05      1.98 o 
   3   6   5      101.76      105.83      3.27 o 
   4   6   5        2.48        1.52      1.81 o 
   5   6   5       38.07       33.34      2.80 o 
   6   6   5       36.06       34.52      3.02 o 
   7   6   5        0.04       -1.41      2.26 o 
   8   6   5       37.24       46.11      3.80 o 
   9   6   5        0.00       -0.98      2.56 o 
 -11   7   5       11.73       13.67      3.53 o 
 -10   7   5       14.95       10.71      5.90 o 
  -9   7   5       31.27       36.45      3.04 o 
  -8   7   5        0.94        0.36      2.02 o 
  -7   7   5      147.32      136.90      3.71 o 
  -6   7   5       45.14       49.02      2.32 o 
  -5   7   5      105.07       97.80      4.55 o 
  -4   7   5       86.74       76.64      4.72 o 
  -3   7   5        4.08        2.68      1.69 o 
  -2   7   5      101.97       94.78      3.45 o 
  -1   7   5      205.69      204.40      7.65 o 
   0   7   5        6.57        5.02      1.86 o 
   1   7   5      164.85      143.61      4.91 o 
   2   7   5        3.63        3.73      1.95 o 
   3   7   5       36.81       40.67      3.56 o 
   4   7   5       20.03       22.92      4.19 o 
   5   7   5       74.51       73.18      4.84 o 
   6   7   5        5.59        9.19      5.37 o 
   7   7   5       51.97       55.33      4.88 o 
  -8   8   5        0.29        5.58      2.29 o 
  -7   8   5       14.32       12.72      3.09 o 
  -6   8   5        1.72       -2.61      3.50 o 
  -5   8   5       94.07      103.52      3.63 o 
  -4   8   5        1.36       -0.80      1.90 o 
  -3   8   5      183.04      175.95      4.82 o 
  -2   8   5        6.59        5.22      2.01 o 
  -1   8   5       39.78       46.99      3.55 o 
   0   8   5       22.82       16.66      2.70 o 
   1   8   5       26.19       25.77      2.59 o 
   2   8   5        2.55       -1.36      4.08 o 
   3   8   5      144.01      143.21     12.67 o 
 -18   0   6       27.03       31.77      7.94 o 
 -16   0   6      153.41      162.06      8.58 o 
 -14   0   6        1.18       -1.29      4.29 o 
 -12   0   6       19.55       16.10      4.94 o 
 -10   0   6      262.02      237.08      5.04 o 
  -8   0   6        2.81        1.71      1.55 o 
  -6   0   6       30.39       49.00      2.39 o 
  -4   0   6      452.10      405.56      6.82 o 
  -2   0   6      653.54      641.49      7.47 o 
   0   0   6       47.22       42.26      3.07 o 
   2   0   6      134.42      124.19      3.32 o 
   4   0   6      257.24      237.34      5.02 o 
   6   0   6       35.41       47.02      3.78 o 
   8   0   6       62.24       58.89      7.35 o 
  10   0   6      133.12      129.63      6.38 o 
  12   0   6       76.75       77.33      6.90 o 
 -18   1   6        5.42        9.77      5.16 o 
 -17   1   6        2.70       12.47      5.00 o 
 -16   1   6       96.97       91.63      6.98 o 
 -15   1   6        2.49        3.27      3.12 o 
 -14   1   6      210.68      210.04      6.63 o 
 -13   1   6       19.54       13.55      2.68 o 
 -12   1   6      306.00      298.34      6.10 o 
 -11   1   6      362.44      360.70      5.88 o 
 -10   1   6        9.31       11.44      1.45 o 
  -9   1   6      150.23      155.86      3.05 o 
  -8   1   6      245.40      222.30      2.89 o 
  -7   1   6      256.18      284.34      3.40 o 
  -6   1   6      890.40      872.67      7.73 o 
  -5   1   6     1231.87     1309.59     11.67 o 
  -4   1   6     1101.36     1173.30      9.26 o 
  -3   1   6      681.71      801.80      6.00 o 
  -2   1   6       90.68      100.57      1.60 o 
  -1   1   6     2070.62     2223.22     15.65 o 
   0   1   6      601.73      597.48      5.99 o 
   1   1   6       23.99       33.44      1.41 o 
   2   1   6      800.77      815.04      7.56 o 
   3   1   6       99.44      102.52      2.13 o 
   4   1   6        1.62        0.43      1.12 o 
   5   1   6      326.96      336.14      4.87 o 
   6   1   6      347.42      324.60      5.32 o 
   7   1   6      231.26      227.41      5.74 o 
   8   1   6      365.68      366.85      6.87 o 
   9   1   6        3.73        1.19      1.98 o 
  10   1   6      138.94      143.85      4.45 o 
  11   1   6        1.46        1.21      2.47 o 
  12   1   6       11.59       11.71      3.27 o 
  13   1   6       51.49       47.72      7.86 o 
 -18   2   6       64.97       81.07     12.02 o 
 -17   2   6        2.06       11.70      5.05 o 
 -16   2   6       74.35       83.74      6.72 o 
 -15   2   6      284.13      285.20     12.58 o 
 -14   2   6      169.03      154.49      4.79 o 
 -13   2   6      510.49      500.04      7.74 o 
 -12   2   6        8.14        9.92      1.76 o 
 -11   2   6      662.64      658.01      8.82 o 
 -10   2   6      155.21      155.93      3.31 o 
  -9   2   6        4.67        5.52      1.13 o 
  -8   2   6        3.55        1.41      0.91 o 
  -7   2   6       64.39       54.15      1.40 o 
  -6   2   6        0.01       -1.10      0.73 o 
  -5   2   6      149.07      143.26      2.01 o 
  -4   2   6     3274.01     3442.16     24.91 o 
  -3   2   6      270.64      269.54      3.00 o 
  -2   2   6     1930.13     1961.53     13.97 o 
  -1   2   6      611.95      616.24      5.16 o 
   0   2   6     1250.49     1320.49      9.90 o 
   1   2   6        0.27       -0.74      0.76 o 
   2   2   6       71.28       71.56      1.76 o 
   3   2   6      419.45      406.46      4.69 o 
   4   2   6     1020.22     1051.40     11.16 o 
   5   2   6      214.65      204.21      6.34 o 
   6   2   6      246.31      250.62      5.01 o 
   7   2   6       39.19       34.51      2.25 o 
   8   2   6       68.52       68.04      3.30 o 
   9   2   6      213.63      211.28      5.82 o 
  10   2   6      107.27      100.58      5.45 o 
  11   2   6        0.81        4.77      4.90 o 
  12   2   6        4.63       12.29      4.34 o 
 -17   3   6      181.02      222.41     13.95 o 
 -16   3   6       60.13       67.06      6.48 o 
 -15   3   6        0.02        4.19      3.94 o 
 -14   3   6      135.83      146.21      5.78 o 
 -13   3   6       36.27       38.12      2.47 o 
 -12   3   6      423.63      437.38      6.93 o 
 -11   3   6      688.17      682.31      8.98 o 
 -10   3   6       96.17       91.09      2.52 o 
  -9   3   6      177.83      166.50      2.76 o 
  -8   3   6       95.33       97.57      2.01 o 
  -7   3   6       49.10       52.03      1.37 o 
  -6   3   6      578.34      560.37      4.85 o 
  -5   3   6      410.73      406.08      4.01 o 
  -4   3   6     1253.13     1257.64      9.88 o 
  -3   3   6     1869.18     1873.79     14.09 o 
  -2   3   6       89.63       94.83      2.34 o 
  -1   3   6       60.69       50.72      1.41 o 
   0   3   6       23.93       29.76      1.37 o 
   1   3   6      189.62      208.79      2.88 o 
   2   3   6       55.71       49.16      1.60 o 
   3   3   6      507.55      475.08      5.23 o 
   4   3   6      205.24      215.80      3.64 o 
   5   3   6      189.20      186.87      3.83 o 
   6   3   6      412.05      396.80      5.54 o 
   7   3   6      305.38      317.58      5.89 o 
   8   3   6      483.32      485.36     11.36 o 
   9   3   6       27.52       21.14      3.23 o 
  10   3   6      136.14      144.41      6.26 o 
  11   3   6       37.41       41.95      4.64 o 
  12   3   6        0.06        5.98      3.71 o 
 -16   4   6        6.09        4.72      5.15 o 
 -15   4   6       77.90       94.89      8.37 o 
 -14   4   6        0.11       -1.07      2.78 o 
 -13   4   6      147.50      161.60      5.47 o 
 -12   4   6       62.78       63.11      4.58 o 
 -11   4   6       12.00       13.62      2.39 o 
 -10   4   6        0.09        0.62      1.57 o 
  -9   4   6      380.45      367.99      5.19 o 
  -8   4   6       14.42       12.63      2.18 o 
  -7   4   6      213.55      214.61      3.57 o 
  -6   4   6      375.29      364.17      4.07 o 
  -5   4   6      595.19      579.14      5.67 o 
  -4   4   6      118.17      110.97      2.18 o 
  -3   4   6       56.23       51.86      1.54 o 
  -2   4   6      483.96      447.58      5.36 o 
  -1   4   6       10.71        6.00      0.99 o 
   0   4   6       45.55       42.05      2.26 o 
   1   4   6      112.36      110.05      2.47 o 
   2   4   6        0.58       -0.29      1.41 o 
   3   4   6        0.65       -1.45      1.64 o 
   4   4   6       45.98       40.79      2.79 o 
   5   4   6       31.78       27.43      2.31 o 
   6   4   6      111.51      110.23      3.93 o 
   7   4   6       40.90       47.97      2.27 o 
   8   4   6       50.54       46.04      2.48 o 
   9   4   6      115.60      116.59      5.71 o 
  10   4   6        9.96        4.18      3.15 o 
  11   4   6        2.13        4.91      3.29 o 
 -15   5   6       23.26       30.27      5.37 o 
 -14   5   6       12.65        9.97      2.71 o 
 -13   5   6       14.35       12.84      2.67 o 
 -12   5   6        0.92        0.32      2.35 o 
 -11   5   6      159.29      170.81      5.12 o 
 -10   5   6        0.84        0.59      1.62 o 
  -9   5   6      192.56      190.29      5.30 o 
  -8   5   6       32.56       39.50      2.47 o 
  -7   5   6        0.74        1.12      1.34 o 
  -6   5   6       22.17       24.33      2.19 o 
  -5   5   6       92.21       96.70      3.21 o 
  -4   5   6      283.23      283.35      6.52 o 
  -3   5   6      336.18      334.12      4.39 o 
  -2   5   6       12.35       17.25      1.17 o 
  -1   5   6       38.70       38.16      1.91 o 
   0   5   6        1.17        2.07      1.34 o 
   1   5   6       12.48       13.83      1.45 o 
   2   5   6      113.87      117.85      2.84 o 
   3   5   6      169.11      163.80      3.53 o 
   4   5   6        6.39        6.49      1.61 o 
   5   5   6      157.86      160.83      4.34 o 
   6   5   6       28.69       23.46      3.38 o 
   7   5   6       14.11        9.18      2.49 o 
   8   5   6       16.31       10.58      2.38 o 
   9   5   6        1.17       -0.73      2.25 o 
  10   5   6       25.80       30.26      3.81 o 
 -13   6   6       79.68       87.48      6.55 o 
 -12   6   6        1.69        6.31      3.14 o 
 -11   6   6       38.91       40.33      4.12 o 
 -10   6   6        6.16        6.32      2.86 o 
  -9   6   6       12.43        9.78      2.21 o 
  -8   6   6       20.48       20.99      2.64 o 
  -7   6   6       98.78      103.28      3.27 o 
  -6   6   6        5.87        7.28      2.57 o 
  -5   6   6       76.11       80.33      3.38 o 
  -4   6   6       85.30       87.47      3.43 o 
  -3   6   6       10.72       11.42      1.88 o 
  -2   6   6      113.97      110.29      4.16 o 
  -1   6   6      139.17      140.65      4.81 o 
   0   6   6       78.90       75.34      3.30 o 
   1   6   6      256.03      247.72      4.61 o 
   2   6   6        5.45        6.68      1.62 o 
   3   6   6       36.06       38.13      2.70 o 
   4   6   6       79.18       83.02      3.77 o 
   5   6   6        1.17        1.94      2.10 o 
   6   6   6       17.69       16.83      3.01 o 
   7   6   6       53.56       56.24      3.95 o 
   8   6   6        5.89        5.40      2.79 o 
 -11   7   6       48.35       48.91      4.73 o 
 -10   7   6        1.53       -1.34      2.89 o 
  -9   7   6       45.02       53.76      3.83 o 
  -8   7   6       25.51       19.80      2.53 o 
  -7   7   6        7.78        2.93      4.40 o 
  -6   7   6      139.04      137.35      5.17 o 
  -5   7   6       20.78       17.57      2.47 o 
  -4   7   6       93.37       81.71      4.89 o 
  -3   7   6       32.44       31.45      2.50 o 
  -2   7   6        1.24        1.39      1.83 o 
  -1   7   6       21.69       25.60      3.12 o 
   0   7   6       96.23       93.79      3.80 o 
   1   7   6        6.38        7.35      2.12 o 
   2   7   6      145.73      149.04      6.66 o 
   3   7   6       20.70       18.05      3.25 o 
   4   7   6       11.14        6.50      3.09 o 
   5   7   6       19.89       25.68      3.91 o 
   6   7   6       22.39       16.84      2.82 o 
  -7   8   6       11.78       14.00      3.22 o 
  -6   8   6       12.90       19.74      6.33 o 
  -5   8   6        0.00       -1.63      2.22 o 
  -4   8   6       55.02       57.56      3.48 o 
  -3   8   6        4.98        4.48      2.08 o 
  -2   8   6      180.79      179.06      5.13 o 
  -1   8   6       39.57       31.87      2.75 o 
   0   8   6       30.76       27.77      3.12 o 
   1   8   6       29.76       28.33      3.56 o 
   2   8   6        2.70        2.53      2.73 o 
 -17   0   7      105.33      103.91     10.95 o 
 -15   0   7       75.03       82.22      8.80 o 
 -13   0   7        1.34       -3.86      4.29 o 
 -11   0   7      259.53      221.46      7.94 o 
  -9   0   7      235.43      198.33      3.90 o 
  -7   0   7       32.80       26.30      2.88 o 
  -5   0   7      425.98      468.91      6.96 o 
  -3   0   7      606.45      572.83     19.23 o 
  -1   0   7      731.90      642.96      8.76 o 
   1   0   7       26.38       30.27      2.48 o 
   3   0   7      348.05      379.72      8.92 o 
   5   0   7      820.65      767.09     13.43 o 
   7   0   7       22.11       24.80      4.10 o 
   9   0   7       57.38       53.35      5.19 o 
  11   0   7      364.19      352.35     12.75 o 
 -18   1   7        1.44       -3.45      6.76 o 
 -17   1   7        0.20       -1.31      6.12 o 
 -16   1   7       84.45       70.25      6.45 o 
 -15   1   7      136.59      136.96      7.66 o 
 -14   1   7        3.50       -0.82      3.39 o 
 -13   1   7      171.46      185.84      7.66 o 
 -12   1   7       11.58        8.48      1.89 o 
 -11   1   7      356.04      353.93      5.31 o 
 -10   1   7      187.22      178.83      4.96 o 
  -9   1   7       69.67       61.14      2.02 o 
  -8   1   7      332.88      367.76      4.21 o 
  -7   1   7        8.19        4.11      1.04 o 
  -6   1   7       78.88      104.56      2.33 o 
  -5   1   7     1142.22     1101.37      9.46 o 
  -4   1   7      166.32      192.94      2.53 o 
  -3   1   7       10.15        4.67      0.83 o 
  -2   1   7     1109.01     1172.30      8.92 o 
  -1   1   7       48.52       40.69      1.32 o 
   0   1   7       80.49       96.16      1.93 o 
   1   1   7      805.91      787.52      7.00 o 
   2   1   7      730.81      778.63      7.08 o 
   3   1   7      801.24      788.36      7.79 o 
   4   1   7       40.99       32.77      1.88 o 
   5   1   7        3.98        4.82      1.63 o 
   6   1   7        3.83        3.97      2.74 o 
   7   1   7       65.83       66.69      3.87 o 
   8   1   7      111.47      120.26      4.26 o 
   9   1   7      298.19      304.90      6.17 o 
  10   1   7       16.75       13.87      2.83 o 
  11   1   7       18.29       21.98      3.64 o 
  12   1   7        0.47        0.46      6.37 o 
 -18   2   7      160.81      155.04      9.16 o 
 -17   2   7        7.28        9.94      4.74 o 
 -16   2   7       48.37       41.33      5.53 o 
 -15   2   7       12.68       12.04      4.17 o 
 -14   2   7        0.07       -1.73      2.63 o 
 -13   2   7        6.28        7.21      2.66 o 
 -12   2   7      214.34      218.86      5.24 o 
 -11   2   7      267.36      259.93      4.84 o 
 -10   2   7        8.68        7.15      1.38 o 
  -9   2   7      228.95      230.53      3.34 o 
  -8   2   7        8.29        9.58      1.14 o 
  -7   2   7      245.44      256.74      3.21 o 
  -6   2   7      490.63      504.37      5.62 o 
  -5   2   7       55.56       65.52      1.59 o 
  -4   2   7      350.69      373.25      3.87 o 
  -3   2   7      671.99      651.47      5.82 o 
  -2   2   7       82.88      101.17      1.81 o 
  -1   2   7      579.89      597.08      5.26 o 
   0   2   7       43.69       42.34      1.43 o 
   1   2   7     1390.30     1435.48     11.59 o 
   2   2   7      635.15      634.40      6.92 o 
   3   2   7        6.50        1.13      1.21 o 
   4   2   7        0.54       -1.16      1.38 o 
   5   2   7        8.95        5.85      1.82 o 
   6   2   7        1.39        0.94      1.80 o 
   7   2   7      124.44      128.95      4.18 o 
   8   2   7      331.29      336.86      6.78 o 
   9   2   7       12.22       10.30      3.46 o 
  10   2   7      139.83      146.42      6.76 o 
  11   2   7      131.28      141.08      6.81 o 
  12   2   7       77.45       72.35      5.56 o 
 -17   3   7        0.03       -1.93      5.37 o 
 -16   3   7      229.23      245.31     16.75 o 
 -15   3   7        0.85       -0.66      3.61 o 
 -14   3   7      208.05      209.48      8.64 o 
 -13   3   7      281.50      281.16      5.50 o 
 -12   3   7      102.22      109.60      3.36 o 
 -11   3   7      182.84      191.15      3.82 o 
 -10   3   7     1324.82     1304.35     12.31 o 
  -9   3   7      513.67      499.58      5.42 o 
  -8   3   7     1124.99     1133.75     10.04 o 
  -7   3   7      108.43      125.13      2.22 o 
  -6   3   7      491.56      465.79      4.40 o 
  -5   3   7       38.63       41.69      1.41 o 
  -4   3   7      498.50      480.69      4.88 o 
  -3   3   7       56.57       68.02      1.70 o 
  -2   3   7      405.04      375.84      4.15 o 
  -1   3   7       44.78       49.00      1.57 o 
   0   3   7      363.66      346.97      3.80 o 
   1   3   7      617.31      612.20      6.35 o 
   2   3   7        2.31        1.73      1.24 o 
   3   3   7      256.95      250.61      4.58 o 
   4   3   7      166.42      164.89      3.67 o 
   5   3   7       83.33       87.83      3.12 o 
   6   3   7       15.88       12.81      1.96 o 
   7   3   7       30.60       32.65      2.50 o 
   8   3   7       20.96       17.63      3.00 o 
   9   3   7      175.48      169.98      6.10 o 
  10   3   7       47.50       47.74      4.71 o 
  11   3   7       60.65       62.13      5.28 o 
 -16   4   7        2.38       -0.43      4.94 o 
 -15   4   7       14.25        8.59      5.15 o 
 -14   4   7       65.25       60.14      4.71 o 
 -13   4   7        2.48        2.85      2.45 o 
 -12   4   7      368.73      371.78      5.34 o 
 -11   4   7       65.16       65.30      3.03 o 
 -10   4   7        0.19        1.24      1.54 o 
  -9   4   7      264.45      247.20      4.23 o 
  -8   4   7      331.37      328.32      4.43 o 
  -7   4   7      100.43      101.79      3.16 o 
  -6   4   7      680.95      663.52      7.01 o 
  -5   4   7        0.00       -1.52      1.01 o 
  -4   4   7      178.65      172.41      3.17 o 
  -3   4   7      133.60      133.64      2.78 o 
  -2   4   7      577.32      584.84      6.76 o 
  -1   4   7      259.81      246.13      4.99 o 
   0   4   7      898.85      903.17      9.69 o 
   1   4   7       91.93       99.78      3.60 o 
   2   4   7     1238.51     1176.15     15.03 o 
   3   4   7       53.86       52.09      3.18 o 
   4   4   7       44.95       48.33      3.25 o 
   5   4   7        1.68        0.80      2.00 o 
   6   4   7        0.81       -0.64      1.51 o 
   7   4   7        0.04        1.62      1.67 o 
   8   4   7       58.94       51.45      4.25 o 
   9   4   7        1.54        2.58      2.94 o 
  10   4   7       24.37       23.95      3.76 o 
 -15   5   7        0.74        1.50      3.86 o 
 -14   5   7       39.88       41.55      4.22 o 
 -13   5   7        2.53        3.97      3.92 o 
 -12   5   7       41.00       46.16      2.92 o 
 -11   5   7        3.62       -0.94      1.81 o 
 -10   5   7      429.66      434.88      6.53 o 
  -9   5   7       12.86       10.81      1.62 o 
  -8   5   7      305.39      308.89      5.00 o 
  -7   5   7      141.99      139.35      3.52 o 
  -6   5   7      103.05       93.39      3.44 o 
  -5   5   7        8.18        9.04      1.42 o 
  -4   5   7      156.42      157.66      3.49 o 
  -3   5   7       14.95       13.83      1.89 o 
  -2   5   7       53.67       59.21      2.37 o 
  -1   5   7      122.86      121.30      3.33 o 
   0   5   7       50.43       42.91      2.28 o 
   1   5   7       20.43       20.13      2.01 o 
   2   5   7      159.95      153.30      3.55 o 
   3   5   7       14.61       19.29      3.83 o 
   4   5   7      118.23      126.05      3.93 o 
   5   5   7       48.19       50.02      2.84 o 
   6   5   7       78.66       83.88      3.69 o 
   7   5   7       22.08       27.23      2.79 o 
   8   5   7        1.53        2.52      2.33 o 
   9   5   7        1.58        2.25      2.83 o 
 -13   6   7        1.12        2.59      3.39 o 
 -12   6   7       11.49       11.88      3.54 o 
 -11   6   7       18.81       15.12      2.87 o 
 -10   6   7        0.85       -2.95      2.34 o 
  -9   6   7       30.41       23.63      2.45 o 
  -8   6   7      112.75      121.78      4.55 o 
  -7   6   7        8.78        5.41      3.18 o 
  -6   6   7      196.94      208.99      6.14 o 
  -5   6   7       11.00        8.83      2.13 o 
  -4   6   7       85.50       89.99      4.19 o 
  -3   6   7       71.94       74.30      3.42 o 
  -2   6   7        0.25       -1.20      1.79 o 
  -1   6   7       41.53       43.33      2.83 o 
   0   6   7      127.28      129.70      3.45 o 
   1   6   7       80.96       82.62      3.06 o 
   2   6   7       59.31       59.86      3.18 o 
   3   6   7        8.12       10.15      2.27 o 
   4   6   7       39.38       35.34      3.13 o 
   5   6   7       31.00       36.79      3.26 o 
   6   6   7       31.29       32.73      5.28 o 
   7   6   7       29.29       37.13      3.68 o 
 -11   7   7       59.69       63.00      7.16 o 
 -10   7   7       49.45       52.43      7.84 o 
  -9   7   7        4.14        3.80      2.60 o 
  -8   7   7       17.86       18.91      2.84 o 
  -7   7   7       36.48       39.55      4.83 o 
  -6   7   7        0.87       -2.65      2.22 o 
  -5   7   7      120.71      123.89      4.85 o 
  -4   7   7       47.81       49.69      3.26 o 
  -3   7   7       89.24      103.11      5.58 o 
  -2   7   7       57.70       60.40      3.24 o 
  -1   7   7        4.31        7.23      3.22 o 
   0   7   7        0.59        1.45      2.24 o 
   1   7   7       66.07       62.52      4.41 o 
   2   7   7       19.15       20.65      4.83 o 
   3   7   7      169.18      184.51      7.34 o 
   4   7   7       95.10       95.09     12.34 o 
   5   7   7        7.52        3.74      2.45 o 
  -7   8   7       90.22       99.86      5.00 o 
  -6   8   7       63.46       70.04      4.22 o 
  -5   8   7        9.75        9.96      2.72 o 
  -4   8   7       25.94       27.28      5.97 o 
  -3   8   7       30.70       31.25      2.84 o 
  -2   8   7        4.27        3.94      2.26 o 
  -1   8   7       56.08       59.87      3.58 o 
   0   8   7        3.36        1.64      2.98 o 
   1   8   7       40.34       38.55      5.47 o 
 -18   0   8       35.30       42.94      9.02 o 
 -16   0   8      316.59      355.73     17.39 o 
 -14   0   8       10.20        6.23      5.15 o 
 -12   0   8       11.91        7.73      4.51 o 
 -10   0   8     1357.82     1289.60     23.91 o 
  -8   0   8      141.01      136.13     10.78 o 
  -6   0   8      430.73      381.27      7.52 o 
  -4   0   8      612.41      666.16     10.87 o 
  -2   0   8      996.11     1006.68     12.81 o 
   0   0   8      391.19      373.89      6.32 o 
   2   0   8       77.97       71.07      2.92 o 
   4   0   8      855.41      803.38     23.64 o 
   6   0   8      364.18      373.01     14.92 o 
   8   0   8      430.21      405.50     12.37 o 
  10   0   8       47.41       42.78      5.99 o 
 -18   1   8       73.35       80.42      7.21 o 
 -17   1   8        7.89       -2.19      4.24 o 
 -16   1   8        3.05        5.06      5.58 o 
 -15   1   8       16.04       15.02      4.94 o 
 -14   1   8      130.88      132.81      7.13 o 
 -13   1   8       32.26       30.55      5.15 o 
 -12   1   8      544.47      502.56     10.58 o 
 -11   1   8        9.74        8.75      1.65 o 
 -10   1   8       41.01       39.41      2.18 o 
  -9   1   8       54.65       55.67      1.69 o 
  -8   1   8        6.85        4.72      1.28 o 
  -7   1   8       96.94      106.28      2.52 o 
  -6   1   8      581.31      552.98      6.83 o 
  -5   1   8       81.06       97.81      1.86 o 
  -4   1   8      173.86      140.34      2.24 o 
  -3   1   8       33.49       25.87      1.14 o 
  -2   1   8        1.24       -0.67      0.86 o 
  -1   1   8        0.23        0.35      0.93 o 
   0   1   8      109.78      109.40      2.18 o 
   1   1   8      133.88      145.72      2.55 o 
   2   1   8      636.02      625.52      6.65 o 
   3   1   8        4.04        6.30      1.51 o 
   4   1   8      249.61      256.11      5.33 o 
   5   1   8       41.81       48.24      3.09 o 
   6   1   8       21.85       24.65      2.79 o 
   7   1   8        0.04        0.65      2.32 o 
   8   1   8       52.16       51.77      3.97 o 
   9   1   8        8.25       10.23      3.36 o 
  10   1   8       73.85       83.18      4.80 o 
  11   1   8        0.50        1.22      3.71 o 
 -18   2   8      130.68      126.36      8.40 o 
 -17   2   8       18.69       18.72      5.00 o 
 -16   2   8       48.78       55.03      5.83 o 
 -15   2   8        2.13        1.93      5.80 o 
 -14   2   8       92.88       98.33      8.05 o 
 -13   2   8       78.52       71.09      6.55 o 
 -12   2   8      196.80      202.08      6.19 o 
 -11   2   8      414.14      405.23      7.05 o 
 -10   2   8      304.25      301.92      5.08 o 
  -9   2   8       62.45       69.27      2.06 o 
  -8   2   8      376.03      354.68      4.05 o 
  -7   2   8       15.39       15.94      1.44 o 
  -6   2   8      156.61      172.18      2.70 o 
  -5   2   8      537.07      556.59      5.64 o 
  -4   2   8      130.41      131.03      2.37 o 
  -3   2   8      322.67      331.31      4.45 o 
  -2   2   8        6.32       17.26      1.11 o 
  -1   2   8       13.49        7.40      1.23 o 
   0   2   8      283.09      275.20      4.86 o 
   1   2   8      148.16      155.47      4.36 o 
   2   2   8       23.15       20.33      1.54 o 
   3   2   8      756.67      762.05     10.97 o 
   4   2   8        4.14        1.51      2.23 o 
   5   2   8       44.28       44.69      2.60 o 
   6   2   8      149.17      149.63      5.03 o 
   7   2   8       36.02       40.53      3.75 o 
   8   2   8       82.27       87.45      9.55 o 
   9   2   8       44.06       39.37      4.52 o 
  10   2   8        0.04       -1.59      3.36 o 
  11   2   8       18.47       11.42      4.04 o 
 -17   3   8       69.32       80.51      9.23 o 
 -16   3   8       26.63       23.81      7.30 o 
 -15   3   8      319.71      329.59     21.15 o 
 -14   3   8        3.09        4.71      3.66 o 
 -13   3   8      794.17      761.88     11.62 o 
 -12   3   8        2.05        6.71      1.72 o 
 -11   3   8       43.29       41.10      2.31 o 
 -10   3   8        0.78       -1.27      1.31 o 
  -9   3   8       46.71       45.94      2.53 o 
  -8   3   8       66.11       65.89      2.10 o 
  -7   3   8      752.63      723.90      8.12 o 
  -6   3   8       43.34       41.94      1.56 o 
  -5   3   8      147.76      140.15      2.49 o 
  -4   3   8      152.27      149.64      2.56 o 
  -3   3   8      217.87      234.67      3.42 o 
  -2   3   8        0.11       -1.18      0.91 o 
  -1   3   8      215.63      220.67      3.01 o 
   0   3   8        0.03        0.62      1.23 o 
   1   3   8      321.59      307.91      4.07 o 
   2   3   8      127.20      125.73      3.15 o 
   3   3   8      421.54      414.00      6.03 o 
   4   3   8       20.98       24.15      2.12 o 
   5   3   8      169.37      169.30      4.84 o 
   6   3   8       48.27       46.75      2.98 o 
   7   3   8      423.70      409.42     10.12 o 
   8   3   8       16.50       21.79      7.26 o 
   9   3   8        0.02        1.32      3.33 o 
  10   3   8       11.19        6.43      3.65 o 
 -16   4   8        3.66        9.66      5.37 o 
 -15   4   8        4.20        6.01      4.94 o 
 -14   4   8       29.66       24.68      3.79 o 
 -13   4   8      258.66      264.61      7.66 o 
 -12   4   8        8.11        6.63      1.73 o 
 -11   4   8      210.19      197.82      3.31 o 
 -10   4   8        0.43       -0.52      1.03 o 
  -9   4   8        3.26        5.78      1.60 o 
  -8   4   8      228.08      218.17      4.35 o 
  -7   4   8      726.63      726.86     10.02 o 
  -6   4   8       93.33       93.52      2.85 o 
  -5   4   8     3143.49     3024.86     27.55 o 
  -4   4   8      243.29      254.22      4.08 o 
  -3   4   8     1374.28     1344.99     13.42 o 
  -2   4   8       12.91        2.57      1.54 o 
  -1   4   8      500.55      446.01      6.44 o 
   0   4   8        1.51       -1.18      1.52 o 
   1   4   8      378.07      387.84      9.70 o 
   2   4   8       28.10       26.26      2.65 o 
   3   4   8      151.31      157.70      5.27 o 
   4   4   8        0.31        1.77      1.67 o 
   5   4   8       75.39       77.24      2.87 o 
   6   4   8        3.00        2.02      2.27 o 
   7   4   8       70.00       70.76      6.14 o 
   8   4   8        3.27        3.60      3.08 o 
   9   4   8      112.65      109.97      5.95 o 
 -15   5   8      192.78      217.04     10.95 o 
 -14   5   8        0.38        0.70      2.96 o 
 -13   5   8      213.94      208.94      9.12 o 
 -12   5   8        0.17       -3.07      2.05 o 
 -11   5   8        0.77        2.54      2.52 o 
 -10   5   8       45.32       42.15      3.06 o 
  -9   5   8       74.79       89.64      3.28 o 
  -8   5   8       14.45       16.45      1.94 o 
  -7   5   8       65.64       71.85      3.12 o 
  -6   5   8        0.56       -0.27      1.50 o 
  -5   5   8       20.75       18.98      1.83 o 
  -4   5   8       16.48       12.30      1.67 o 
  -3   5   8      315.96      317.77      5.61 o 
  -2   5   8        4.36        4.14      1.57 o 
  -1   5   8      249.02      245.53      5.02 o 
   0   5   8       39.16       36.53      2.40 o 
   1   5   8        2.42        0.20      2.33 o 
   2   5   8       45.03       36.78      2.95 o 
   3   5   8      230.11      239.97      6.79 o 
   4   5   8       93.88       96.67      3.74 o 
   5   5   8      573.82      564.65      9.50 o 
   6   5   8       13.40       10.41      2.44 o 
   7   5   8      137.45      145.49      5.17 o 
   8   5   8       13.70       16.78      5.83 o 
 -13   6   8       89.64       97.68      7.94 o 
 -12   6   8       14.13        2.58      5.37 o 
 -11   6   8      121.75      138.74      7.13 o 
 -10   6   8       33.70       32.71      4.31 o 
  -9   6   8       18.77       22.09      3.94 o 
  -8   6   8       29.50       30.35      3.39 o 
  -7   6   8      117.27      111.28      5.08 o 
  -6   6   8       13.66        8.69      2.33 o 
  -5   6   8      330.11      346.63      7.32 o 
  -4   6   8       15.66       17.30      2.56 o 
  -3   6   8       54.84       54.77      4.09 o 
  -2   6   8       21.10       28.06      1.89 o 
  -1   6   8       15.03       19.36      1.89 o 
   0   6   8       88.46       86.56      3.32 o 
   1   6   8       75.34       75.26      3.62 o 
   2   6   8       22.51       24.66      2.69 o 
   3   6   8       63.68       68.28      3.82 o 
   4   6   8        0.57       -0.96      2.21 o 
   5   6   8       11.39       12.32      2.81 o 
   6   6   8       31.86       33.27      3.64 o 
 -11   7   8       33.77       35.57      6.23 o 
 -10   7   8       46.76       38.22     10.52 o 
  -9   7   8       61.46       60.97      6.66 o 
  -8   7   8        6.69       15.08      3.02 o 
  -7   7   8       29.24       30.86      3.39 o 
  -6   7   8        7.76        3.54      4.83 o 
  -5   7   8       32.36       38.39      3.20 o 
  -4   7   8      138.60      139.64      4.93 o 
  -3   7   8      113.90      123.92      5.51 o 
  -2   7   8       37.95       40.81      4.21 o 
  -1   7   8      167.76      176.17      7.73 o 
   0   7   8       31.36       30.49      3.85 o 
   1   7   8       28.65       32.52      3.81 o 
   2   7   8       41.71       43.42      4.32 o 
   3   7   8        4.36        4.48      2.89 o 
   4   7   8       20.37       22.65      3.01 o 
  -5   8   8        2.00        1.19      2.65 o 
  -4   8   8        1.95        0.25      2.37 o 
  -3   8   8        9.66        8.75      4.40 o 
  -2   8   8       25.51       18.84      3.97 o 
 -17   0   9      164.10      181.62     13.52 o 
 -15   0   9      248.77      262.13     14.60 o 
 -13   0   9      351.65      362.17     15.89 o 
 -11   0   9      257.24      229.50      8.05 o 
  -9   0   9      386.01      371.55      7.73 o 
  -7   0   9     1507.42     1500.40     21.61 o 
  -5   0   9        6.17        8.03      1.30 o 
  -3   0   9      109.67      119.38      3.54 o 
  -1   0   9      452.93      442.05      9.70 o 
   1   0   9      276.18      278.92      5.74 o 
   3   0   9        8.34       11.43      2.64 o 
   5   0   9      162.89      161.20     15.35 o 
   7   0   9      391.29      381.04     12.13 o 
   9   0   9      162.63      153.78     14.28 o 
 -18   1   9        0.92        4.83      4.85 o 
 -17   1   9      118.00      111.96      7.66 o 
 -16   1   9       17.39       18.82      7.94 o 
 -15   1   9        0.01       -0.25      3.55 o 
 -14   1   9        7.48        5.89      3.56 o 
 -13   1   9      173.45      159.84      7.44 o 
 -12   1   9       75.84       75.19      5.15 o 
 -11   1   9      562.41      546.86     12.92 o 
 -10   1   9      143.70      142.24      3.84 o 
  -9   1   9        2.53        0.64      1.46 o 
  -8   1   9       30.44       33.72      1.79 o 
  -7   1   9      158.03      167.39      3.18 o 
  -6   1   9      430.38      397.29      4.48 o 
  -5   1   9     1635.21     1611.43     12.83 o 
  -4   1   9        0.46       -1.32      0.88 o 
  -3   1   9      199.89      185.30      2.62 o 
  -2   1   9       21.65       20.05      1.29 o 
  -1   1   9        4.65        3.09      1.22 o 
   0   1   9       19.67       20.21      1.37 o 
   1   1   9      301.94      294.13      4.49 o 
   2   1   9       39.49       37.14      2.14 o 
   3   1   9      397.54      381.30      6.73 o 
   4   1   9      103.78      111.47      6.17 o 
   5   1   9       17.19       19.03      2.76 o 
   6   1   9        1.97       -1.02      3.04 o 
   7   1   9        0.30       -0.04      2.44 o 
   8   1   9       36.54       42.81      4.45 o 
   9   1   9      243.26      254.32      6.87 o 
  10   1   9        2.21        3.90      3.93 o 
 -18   2   9       69.16       62.76      6.59 o 
 -17   2   9       77.13       65.40      6.44 o 
 -16   2   9       76.80       66.79      6.27 o 
 -15   2   9      297.33      305.48     17.07 o 
 -14   2   9       30.33       29.87      4.63 o 
 -13   2   9      129.48      145.51      7.21 o 
 -12   2   9      121.21      107.58      7.30 o 
 -11   2   9       96.20       98.82      5.68 o 
 -10   2   9      164.60      172.83      5.40 o 
  -9   2   9      704.93      675.14      8.91 o 
  -8   2   9      266.19      255.88      4.35 o 
  -7   2   9      946.06      936.68     10.15 o 
  -6   2   9        9.71       10.10      1.21 o 
  -5   2   9       47.29       38.62      1.50 o 
  -4   2   9      403.28      406.14      5.41 o 
  -3   2   9      140.11      123.51      2.66 o 
  -2   2   9      166.28      168.97      3.06 o 
  -1   2   9      356.21      335.46      4.28 o 
   0   2   9      266.32      262.23      3.79 o 
   1   2   9      169.10      139.31      3.10 o 
   2   2   9      245.13      235.55      4.81 o 
   3   2   9        9.58        8.46      1.97 o 
   4   2   9        0.04       -1.33      1.69 o 
   5   2   9        7.72        4.59      2.37 o 
   6   2   9       92.73       89.02      4.75 o 
   7   2   9       61.61       72.34      6.15 o 
   8   2   9       62.85       57.18      5.76 o 
   9   2   9        2.64       -0.54      3.41 o 
  10   2   9        9.91       11.35      4.07 o 
 -17   3   9       25.65       33.06      6.87 o 
 -16   3   9       35.25       21.47      6.44 o 
 -15   3   9       47.80       60.72      7.08 o 
 -14   3   9       47.83       60.04      5.56 o 
 -13   3   9      109.77      104.93      6.42 o 
 -12   3   9        6.20        2.52      3.65 o 
 -11   3   9       21.21       23.78      3.88 o 
 -10   3   9       34.94       44.70      2.58 o 
  -9   3   9      151.34      148.45      3.68 o 
  -8   3   9       65.39       75.98      3.12 o 
  -7   3   9       50.11       43.92      2.45 o 
  -6   3   9      122.42      112.19      2.59 o 
  -5   3   9       26.50       26.73      1.54 o 
  -4   3   9       11.70       10.46      1.42 o 
  -3   3   9        2.17        2.15      1.23 o 
  -2   3   9      166.18      173.41      3.17 o 
  -1   3   9       17.16       15.11      1.36 o 
   0   3   9     1188.24     1146.30     10.49 o 
   1   3   9      329.95      306.48      4.98 o 
   2   3   9      214.83      204.97      5.98 o 
   3   3   9       56.07       51.49      3.02 o 
   4   3   9       32.05       30.01      2.60 o 
   5   3   9      171.07      177.50      5.18 o 
   6   3   9      192.25      207.90      9.02 o 
   7   3   9        2.99       -0.36      3.16 o 
   8   3   9      110.88      106.27      7.24 o 
   9   3   9        3.58        1.33      3.29 o 
 -16   4   9        5.70       -4.29      4.51 o 
 -15   4   9        0.51        8.80      4.72 o 
 -14   4   9       73.75       63.55      7.30 o 
 -13   4   9        0.24        2.15      4.08 o 
 -12   4   9      618.45      630.22     12.73 o 
 -11   4   9       28.43       27.05      2.28 o 
 -10   4   9      838.27      826.77      9.69 o 
  -9   4   9        0.21       -1.07      1.00 o 
  -8   4   9      781.37      749.06      9.91 o 
  -7   4   9       19.48       18.36      1.52 o 
  -6   4   9       31.28       24.99      1.42 o 
  -5   4   9      112.55       94.41      2.35 o 
  -4   4   9      191.39      227.73      6.18 o 
  -3   4   9        2.58       -0.15      1.54 o 
  -2   4   9      363.96      348.66      6.27 o 
  -1   4   9       49.25       59.81      2.74 o 
   0   4   9       49.09       43.11      4.06 o 
   1   4   9        4.22        0.29      1.98 o 
   2   4   9      100.53      103.54      6.51 o 
   3   4   9        0.63        1.09      1.70 o 
   4   4   9      139.93      152.66      4.26 o 
   5   4   9        0.57        1.17      2.10 o 
   6   4   9       18.29       16.20      3.34 o 
   7   4   9        0.83       -2.25      2.88 o 
   8   4   9       52.23       52.35      4.56 o 
 -15   5   9        0.02       -4.08      4.08 o 
 -14   5   9       50.34       45.51      6.23 o 
 -13   5   9       76.45       69.13      6.44 o 
 -12   5   9        9.13        3.01      3.86 o 
 -11   5   9       35.24       35.61      3.19 o 
 -10   5   9       49.75       52.41      3.65 o 
  -9   5   9       10.64        8.40      2.68 o 
  -8   5   9      123.33      142.40      8.82 o 
  -7   5   9        8.75        7.88      2.02 o 
  -6   5   9       90.44      107.07      3.89 o 
  -5   5   9       10.16        9.24      1.86 o 
  -4   5   9      212.29      200.92      4.51 o 
  -3   5   9       80.82       75.84      3.01 o 
  -2   5   9      723.18      705.24     10.69 o 
  -1   5   9      118.40      116.07      3.77 o 
   0   5   9     1020.27     1020.65     16.03 o 
   1   5   9      271.60      259.77      6.73 o 
   2   5   9      207.35      218.30      6.33 o 
   3   5   9       27.86       29.52      2.70 o 
   4   5   9       25.27       26.23      2.70 o 
   5   5   9        4.06        4.16      2.28 o 
   6   5   9      137.01      143.45      5.13 o 
   7   5   9       14.41       20.23      3.46 o 
 -11   6   9       16.61       23.19      5.58 o 
 -10   6   9      169.87      182.35      7.76 o 
  -9   6   9      112.98      114.00      8.16 o 
  -8   6   9       22.12       27.34      4.62 o 
  -7   6   9       87.26       85.73      8.69 o 
  -6   6   9      159.92      169.91      5.59 o 
  -5   6   9       54.41       57.01      2.43 o 
  -4   6   9      224.92      216.26      4.54 o 
  -3   6   9       25.36       28.81      2.13 o 
  -2   6   9       53.31       64.19      3.74 o 
  -1   6   9       11.80       17.12      2.43 o 
   0   6   9       64.90       65.15      4.00 o 
   1   6   9      122.16      132.09      3.66 o 
   2   6   9      192.36      205.38      4.69 o 
   3   6   9       36.68       35.78      2.53 o 
   4   6   9       76.75       91.25      3.66 o 
   5   6   9       56.09       49.32      5.76 o 
 -10   7   9       71.34       85.66      7.73 o 
  -9   7   9       11.25        8.16      4.94 o 
  -8   7   9      131.07      145.12      9.02 o 
  -7   7   9       12.22        2.15      4.08 o 
  -6   7   9       84.49      104.25      5.24 o 
  -5   7   9       10.36        7.99      2.57 o 
  -4   7   9        0.94       -1.03      2.82 o 
  -3   7   9        0.52        2.66      2.76 o 
  -2   7   9       75.10       79.95      5.10 o 
  -1   7   9        2.94       -0.01      2.84 o 
   0   7   9      106.16      108.50      6.03 o 
   1   7   9        4.95        3.45      3.14 o 
   2   7   9       29.35       37.66      4.48 o 
 -18   0  10        0.66        2.15      6.66 o 
 -16   0  10      197.28      195.57     13.10 o 
 -14   0  10      582.10      540.14     20.39 o 
 -12   0  10      553.04      534.77     19.32 o 
 -10   0  10      172.95      173.71      7.13 o 
  -8   0  10      171.89      163.52     14.31 o 
  -6   0  10     1068.56     1032.96     16.11 o 
  -4   0  10      180.40      156.94     12.42 o 
  -2   0  10      490.88      494.47      8.68 o 
   0   0  10      803.14      776.50     11.31 o 
   2   0  10      187.89      169.78      5.86 o 
   4   0  10      166.82      144.98      7.05 o 
   6   0  10       29.83       24.58      4.48 o 
   8   0  10      282.71      310.21     16.96 o 
  10   0  10       13.88       12.66      5.53 o 
 -18   1  10      110.46      109.55      8.18 o 
 -17   1  10        0.01       -3.34      9.02 o 
 -16   1  10       89.08      100.18      6.91 o 
 -15   1  10        4.12       -1.98      3.56 o 
 -14   1  10        1.10        1.84      3.56 o 
 -13   1  10       92.75       99.45      6.22 o 
 -12   1  10      757.42      740.52     16.77 o 
 -11   1  10        4.99        5.06      2.46 o 
 -10   1  10      432.75      411.16     13.40 o 
  -9   1  10       26.76       24.52      2.18 o 
  -8   1  10      289.34      297.49      4.94 o 
  -7   1  10      207.57      219.60      3.83 o 
  -6   1  10     1110.99     1061.45      9.37 o 
  -5   1  10      182.46      181.56      2.85 o 
  -4   1  10     1288.62     1256.96     10.67 o 
  -3   1  10       67.29       66.04      1.93 o 
  -2   1  10     1093.39     1057.36      9.30 o 
  -1   1  10        2.26        0.06      1.28 o 
   0   1  10        3.40        1.09      1.39 o 
   1   1  10      286.15      278.48      4.95 o 
   2   1  10      430.59      403.72      7.78 o 
   3   1  10        8.24        5.27      2.33 o 
   4   1  10      264.07      265.70      6.60 o 
   5   1  10       75.24       81.37      4.20 o 
   6   1  10      183.32      185.42      7.44 o 
   7   1  10       24.94       25.76      4.09 o 
   8   1  10       18.01       15.01      4.55 o 
   9   1  10        2.88        0.58      3.16 o 
 -18   2  10        0.03       -1.26      5.90 o 
 -17   2  10       14.84       16.78      5.04 o 
 -16   2  10       55.42       50.52      5.81 o 
 -15   2  10       71.87       82.82      6.44 o 
 -14   2  10      596.07      568.34     25.12 o 
 -13   2  10       30.71       27.60      4.18 o 
 -12   2  10      285.82      269.52      9.18 o 
 -11   2  10        4.93        7.39      3.14 o 
 -10   2  10       84.68       92.41      4.53 o 
  -9   2  10       12.74       17.17      2.45 o 
  -8   2  10      563.83      535.46     13.78 o 
  -7   2  10      199.81      174.84      4.08 o 
  -6   2  10      650.78      634.86      9.60 o 
  -5   2  10        4.53        3.97      1.00 o 
  -4   2  10      288.02      268.31      4.06 o 
  -3   2  10       20.66       13.20      1.34 o 
  -2   2  10        1.93        2.90      1.21 o 
  -1   2  10       69.63       65.57      2.31 o 
   0   2  10      215.97      212.59      4.21 o 
   1   2  10       88.76       95.99      3.33 o 
   2   2  10        2.18        1.83      1.72 o 
   3   2  10       99.81      102.98      3.62 o 
   4   2  10       26.37       22.91      2.83 o 
   5   2  10      174.39      189.28      6.58 o 
   6   2  10      332.69      332.06     11.31 o 
   7   2  10       36.66       45.08      8.16 o 
   8   2  10       72.70       87.09      9.23 o 
   9   2  10        4.07        4.43      3.91 o 
 -17   3  10       26.49       21.68      6.66 o 
 -16   3  10       73.57       58.61      7.94 o 
 -15   3  10       57.82       67.42      5.87 o 
 -14   3  10       51.75       55.47      5.50 o 
 -13   3  10       14.23        9.15      3.79 o 
 -12   3  10       42.06       39.22      4.33 o 
 -11   3  10       41.87       41.94      4.94 o 
 -10   3  10       11.46        4.92      2.33 o 
  -9   3  10      168.70      185.22      6.69 o 
  -8   3  10       97.05       94.70      3.41 o 
  -7   3  10      380.08      364.96      4.89 o 
  -6   3  10       86.01       89.65      2.44 o 
  -5   3  10      264.15      267.95      4.05 o 
  -4   3  10      728.62      696.14      7.60 o 
  -3   3  10       43.14       27.32      1.66 o 
  -2   3  10      193.26      162.75      3.24 o 
  -1   3  10       16.68       20.87      2.26 o 
   0   3  10       51.21       46.93      2.29 o 
   1   3  10      224.89      226.39      4.74 o 
   2   3  10       35.31       32.87      2.50 o 
   3   3  10       50.43       52.11      3.08 o 
   4   3  10       72.74       78.14      3.64 o 
   5   3  10       19.14       24.53      4.63 o 
   6   3  10       16.50       16.83      6.33 o 
   7   3  10       61.67       66.44      5.14 o 
   8   3  10        1.26        0.32      3.39 o 
 -16   4  10       10.36       19.54      5.58 o 
 -15   4  10      107.27      124.52      9.45 o 
 -14   4  10        6.48        6.23      4.29 o 
 -13   4  10       24.62       29.20      5.80 o 
 -12   4  10        0.01       -3.17      4.40 o 
 -11   4  10       11.92       15.92      4.81 o 
 -10   4  10        0.13        0.53      2.63 o 
  -9   4  10      104.74      112.64      3.88 o 
  -8   4  10        1.21        0.80      2.47 o 
  -7   4  10        0.13        0.12      1.26 o 
  -6   4  10        0.93       -0.05      2.04 o 
  -5   4  10       25.84       37.90      1.90 o 
  -4   4  10        5.11       13.13      1.57 o 
  -3   4  10       57.94       75.65      2.58 o 
  -2   4  10        8.34        5.70      1.63 o 
  -1   4  10       73.65       85.16      3.92 o 
   0   4  10        5.60        4.73      2.13 o 
   1   4  10       30.91       32.41      3.05 o 
   2   4  10       13.34       14.13      2.09 o 
   3   4  10       57.03       65.81      5.45 o 
   4   4  10        0.07       -1.24      2.42 o 
   5   4  10      140.22      153.53      7.74 o 
   6   4  10        0.76        3.65      3.06 o 
   7   4  10        3.20       -1.74      3.23 o 
 -15   5  10       28.21       36.71      6.01 o 
 -14   5  10       27.37       23.40      5.37 o 
 -13   5  10       66.58       76.64      7.08 o 
 -12   5  10        0.00       -1.07      3.65 o 
 -11   5  10       34.01       29.78      3.61 o 
 -10   5  10       11.41       10.39      2.89 o 
  -9   5  10      171.75      170.51      7.41 o 
  -8   5  10        1.49        2.23      2.41 o 
  -7   5  10      628.48      624.26     10.91 o 
  -6   5  10       62.27       57.94      2.90 o 
  -5   5  10      329.90      334.24      7.37 o 
  -4   5  10      198.26      180.64      5.29 o 
  -3   5  10       12.67       12.72      2.33 o 
  -2   5  10      130.09      114.76      4.98 o 
  -1   5  10      155.74      151.09      5.08 o 
   0   5  10        2.00        4.56      2.35 o 
   1   5  10      360.97      361.06      8.34 o 
   2   5  10       62.63       74.43      4.15 o 
   3   5  10       84.49       86.91      4.53 o 
   4   5  10       96.35      104.81      4.39 o 
   5   5  10       14.60       20.38      5.33 o 
   6   5  10       55.29       62.40      4.61 o 
 -12   6  10       50.14       51.95      4.94 o 
 -11   6  10      158.19      160.24     18.03 o 
 -10   6  10        0.31       -3.27      2.18 o 
  -9   6  10      124.46      112.77      4.68 o 
  -8   6  10       61.40       61.53      4.08 o 
  -7   6  10       43.05       49.79      7.30 o 
  -6   6  10      234.54      227.34      5.65 o 
  -5   6  10      102.59      111.65      4.09 o 
  -4   6  10       46.50       51.14      3.60 o 
  -3   6  10      134.93      146.42      6.93 o 
  -2   6  10       51.68       50.91      3.90 o 
  -1   6  10       53.89       73.01      5.57 o 
   0   6  10        0.21       -0.94      2.09 o 
   1   6  10       69.68       58.82      2.96 o 
   2   6  10       30.34       28.70      2.49 o 
   3   6  10      354.33      353.00      8.46 o 
   4   6  10       21.46       16.54      2.43 o 
 -10   7  10       10.39       12.45      5.37 o 
  -9   7  10       29.51       31.99      5.58 o 
  -8   7  10        0.65       -0.21      4.08 o 
  -7   7  10      159.53      164.66      9.45 o 
  -6   7  10       53.58       57.46      4.95 o 
  -5   7  10       50.09       56.16      5.00 o 
  -4   7  10       89.88       91.41      6.01 o 
  -3   7  10       14.86       18.46      3.71 o 
  -2   7  10        3.54        0.57      2.99 o 
  -1   7  10       44.70       39.88      4.54 o 
   0   7  10        0.25       -1.60      5.69 o 
   1   7  10       26.91       28.06      5.80 o 
 -17   0  11       94.92       89.95     10.09 o 
 -15   0  11       32.40       33.92      7.30 o 
 -13   0  11      693.16      669.81     23.19 o 
 -11   0  11       29.31       34.35      6.23 o 
  -9   0  11       34.18       31.16      3.97 o 
  -7   0  11     2202.37     2195.94     30.74 o 
  -5   0  11      178.34      168.55      5.41 o 
  -3   0  11       10.61        5.43      1.93 o 
  -1   0  11     1505.35     1437.09     32.63 o 
   1   0  11     1647.49     1655.98     30.44 o 
   3   0  11      142.54      137.23      6.98 o 
   5   0  11        3.75        1.36      3.87 o 
   7   0  11      676.92      713.82     26.62 o 
   9   0  11      119.10      134.10      9.11 o 
 -18   1  11        8.39        3.16      4.83 o 
 -17   1  11      144.14      155.82      8.95 o 
 -16   1  11        7.69       12.97      4.39 o 
 -15   1  11      188.37      193.44      8.94 o 
 -14   1  11       18.62       19.10      4.24 o 
 -13   1  11       28.25       27.17      5.26 o 
 -12   1  11       30.05       35.58     12.13 o 
 -11   1  11      719.79      630.11     15.10 o 
 -10   1  11        0.61        3.06      2.44 o 
  -9   1  11     1474.17     1415.62     18.70 o 
  -8   1  11      115.46      122.55      5.26 o 
  -7   1  11      672.56      610.63      8.42 o 
  -6   1  11       68.41       63.16      1.93 o 
  -5   1  11      107.03      105.94      2.54 o 
  -4   1  11        0.02       -1.78      1.19 o 
  -3   1  11      978.00      980.69      9.54 o 
  -2   1  11      432.10      414.62      7.72 o 
  -1   1  11     1126.74     1072.77     13.17 o 
   0   1  11       30.68       34.44      2.83 o 
   1   1  11       74.83       65.47      3.59 o 
   2   1  11      113.13      118.54      4.53 o 
   3   1  11       60.58       53.70      3.56 o 
   4   1  11        0.80        0.63      2.43 o 
   5   1  11       73.83       77.26      4.41 o 
   6   1  11        8.04        2.42      3.41 o 
   7   1  11       10.39        0.88      4.83 o 
   8   1  11       17.64       16.56      5.15 o 
 -18   2  11        1.18       -3.41      4.18 o 
 -17   2  11        6.85        8.30      4.58 o 
 -16   2  11        7.59        4.92      4.22 o 
 -15   2  11       25.16       19.49      4.55 o 
 -14   2  11        0.28       -3.46      3.26 o 
 -13   2  11      154.31      143.70      7.35 o 
 -12   2  11        6.18        3.66      3.26 o 
 -11   2  11      309.92      304.90      9.71 o 
 -10   2  11       49.31       39.93      4.16 o 
  -9   2  11       58.31       68.31      3.40 o 
  -8   2  11       24.22       25.49      2.53 o 
  -7   2  11        2.82        3.59      1.54 o 
  -6   2  11      353.93      333.50      5.50 o 
  -5   2  11       49.28       47.84      2.27 o 
  -4   2  11      109.67      127.01      2.99 o 
  -3   2  11       25.45       24.02      1.72 o 
  -2   2  11      189.95      189.38      4.00 o 
  -1   2  11      284.95      266.29      4.79 o 
   0   2  11       59.94       60.72      2.58 o 
   1   2  11      464.30      436.02      6.64 o 
   2   2  11        8.61        5.79      2.35 o 
   3   2  11      161.68      160.90      9.13 o 
   4   2  11        2.47        3.67      2.74 o 
   5   2  11        1.42        7.62      4.10 o 
   6   2  11      110.47       94.89      9.88 o 
   7   2  11       81.99       80.29      9.45 o 
   8   2  11        0.92        3.65      4.55 o 
 -17   3  11       31.90       36.28      7.51 o 
 -16   3  11       38.18       38.00      7.30 o 
 -15   3  11       22.66       14.17      5.58 o 
 -14   3  11      380.27      394.36     12.25 o 
 -13   3  11       89.98       93.49      6.17 o 
 -12   3  11      151.36      172.45      7.88 o 
 -11   3  11       58.35       44.72      4.46 o 
 -10   3  11       20.69       20.06      2.87 o 
  -9   3  11      134.27      134.71      5.11 o 
  -8   3  11      130.53      137.29      4.99 o 
  -7   3  11       19.57       17.30      2.03 o 
  -6   3  11      178.14      190.50      4.64 o 
  -5   3  11       11.30       13.95      1.97 o 
  -4   3  11       30.30       30.92      2.35 o 
  -3   3  11       67.25       63.96      3.00 o 
  -2   3  11        0.01        1.68      1.56 o 
  -1   3  11      141.54      132.47      4.64 o 
   0   3  11      118.49      131.09      3.82 o 
   1   3  11        2.15        0.10      1.89 o 
   2   3  11       10.01       10.38      2.31 o 
   3   3  11        2.22       -0.24      3.26 o 
   4   3  11       23.65       20.15      7.73 o 
   5   3  11       37.12       48.74      5.69 o 
   6   3  11       28.78       27.80      5.16 o 
   7   3  11        2.94       -0.92      3.44 o 
 -16   4  11       65.70       56.25      7.51 o 
 -15   4  11       13.00        3.01      4.94 o 
 -14   4  11        0.43       -6.01      4.29 o 
 -13   4  11       15.34       11.38      4.94 o 
 -12   4  11      234.45      228.21     11.38 o 
 -11   4  11       17.55       16.75      4.94 o 
 -10   4  11      375.15      398.77     10.63 o 
  -9   4  11        0.24        4.62      2.73 o 
  -8   4  11      130.79      137.07      9.77 o 
  -7   4  11       12.22        9.32      2.31 o 
  -6   4  11        5.43        0.40      1.93 o 
  -5   4  11        2.33        3.28      2.39 o 
  -4   4  11      225.66      231.89      6.03 o 
  -3   4  11       59.42       54.29      3.38 o 
  -2   4  11      108.42      108.22      6.12 o 
  -1   4  11        4.22        3.88      2.30 o 
   0   4  11       16.71       26.11      3.16 o 
   1   4  11        3.24        4.20      3.11 o 
   2   4  11       75.01       77.54      5.02 o 
   3   4  11        6.27        5.83      2.98 o 
   4   4  11      110.18      113.90      6.98 o 
   5   4  11        4.53        0.50      3.72 o 
   6   4  11       58.26       62.52      5.93 o 
 -14   5  11      233.18      246.88     12.24 o 
 -13   5  11        0.96        1.93      4.29 o 
 -12   5  11       83.07      100.47      7.51 o 
 -11   5  11        0.13        0.86      3.86 o 
 -10   5  11        3.70        6.61      2.99 o 
  -9   5  11       48.33       45.64      6.66 o 
  -8   5  11      120.94      117.47      5.61 o 
  -7   5  11       63.75       54.06      3.37 o 
  -6   5  11      239.13      233.93      6.17 o 
  -5   5  11       18.28       15.91      2.56 o 
  -4   5  11       50.24       44.29      3.24 o 
  -3   5  11       20.17       23.43      2.74 o 
  -2   5  11        0.08       -2.17      2.10 o 
  -1   5  11       79.15       80.82      5.34 o 
   0   5  11      184.88      183.68      6.00 o 
   1   5  11       54.40       56.58      4.48 o 
   2   5  11      168.64      178.93      6.31 o 
   3   5  11        1.04       -2.51      2.51 o 
   4   5  11       47.43       44.64      4.16 o 
   5   5  11       10.30        8.24      3.15 o 
 -12   6  11       28.56       40.79      4.94 o 
 -11   6  11       60.49       53.24      4.94 o 
 -10   6  11       24.58       29.44      6.66 o 
  -9   6  11       50.39       57.32      4.01 o 
  -8   6  11       75.96       91.08      6.87 o 
  -7   6  11        1.39       -0.65      2.53 o 
  -6   6  11       30.68       28.63      2.83 o 
  -5   6  11       16.61       19.30      2.64 o 
  -4   6  11       56.61       48.57      3.23 o 
  -3   6  11        3.08        1.15      2.13 o 
  -2   6  11      267.76      270.18      7.82 o 
  -1   6  11       14.34        7.15      2.52 o 
   0   6  11       89.19       94.43      4.55 o 
   1   6  11       94.15       91.18      3.81 o 
   2   6  11        1.17        1.54      2.08 o 
   3   6  11        0.19        1.17      2.13 o 
  -8   7  11       35.48       36.50      6.01 o 
  -7   7  11       41.57       31.34      5.80 o 
  -6   7  11       69.93       56.42      5.37 o 
  -5   7  11       78.07       87.12      6.23 o 
  -4   7  11       64.83       57.02      6.23 o 
  -3   7  11       79.84       83.67      5.78 o 
  -2   7  11        1.88       -3.89      3.09 o 
  -1   7  11      182.45      174.76      7.84 o 
 -18   0  12       51.48       61.83      9.88 o 
 -16   0  12       54.98       56.89      8.37 o 
 -14   0  12       61.31       54.10      7.73 o 
 -12   0  12      118.93      124.30      9.66 o 
 -10   0  12      140.65      146.20      9.66 o 
  -8   0  12      162.60      161.33      5.84 o 
  -6   0  12     1312.59     1292.72     20.20 o 
  -4   0  12     1391.03     1417.61     35.03 o 
  -2   0  12      245.71      219.32      6.61 o 
   0   0  12      677.74      651.24     25.55 o 
   2   0  12     1564.98     1552.75     34.78 o 
   4   0  12     1098.23     1094.58     23.68 o 
   6   0  12      154.10      154.14     12.45 o 
 -18   1  12       46.54       46.45      6.45 o 
 -17   1  12        7.64       10.20      4.93 o 
 -16   1  12      311.06      307.77     11.53 o 
 -15   1  12       68.22       63.92      7.73 o 
 -14   1  12      307.54      286.34     10.55 o 
 -13   1  12       66.78       67.27      5.80 o 
 -12   1  12        3.88        2.15      3.19 o 
 -11   1  12        2.81        0.15      3.54 o 
 -10   1  12      104.40      102.49      5.99 o 
  -9   1  12       42.26       49.51      3.32 o 
  -8   1  12     1384.53     1315.70     17.82 o 
  -7   1  12       21.79       14.43      2.23 o 
  -6   1  12      450.14      422.26      6.06 o 
  -5   1  12      364.20      366.53      5.65 o 
  -4   1  12      256.83      232.76      4.47 o 
  -3   1  12       63.58       62.42      2.92 o 
  -2   1  12      126.92      122.78      4.42 o 
  -1   1  12      229.76      237.49      5.97 o 
   0   1  12       45.75       49.10      3.36 o 
   1   1  12        1.96        2.72      2.31 o 
   2   1  12       37.45       37.24      3.21 o 
   3   1  12        7.09        4.52      2.64 o 
   4   1  12      171.15      176.78      6.04 o 
   5   1  12        3.08        2.80      3.30 o 
   6   1  12      334.00      320.84     12.07 o 
   7   1  12       15.24       10.80      4.89 o 
 -17   2  12       11.57        9.52      4.63 o 
 -16   2  12        2.45        2.26      4.31 o 
 -15   2  12        1.42        5.64      3.94 o 
 -14   2  12       29.65       34.79      5.00 o 
 -13   2  12      128.36      115.55      8.48 o 
 -12   2  12        6.07        5.09      4.19 o 
 -11   2  12      391.23      363.69     20.61 o 
 -10   2  12        7.23       -2.02      3.09 o 
  -9   2  12      220.80      232.17      6.93 o 
  -8   2  12      221.04      217.15      6.61 o 
  -7   2  12       30.48       40.53      2.91 o 
  -6   2  12      356.11      302.40      5.40 o 
  -5   2  12      226.19      208.74      4.14 o 
  -4   2  12      242.27      211.47      5.98 o 
  -3   2  12       94.23       92.25      2.95 o 
  -2   2  12        9.99        9.68      1.74 o 
  -1   2  12      217.73      221.42      4.57 o 
   0   2  12      102.99      100.95      3.69 o 
   1   2  12       14.21       16.30      2.38 o 
   2   2  12      176.45      163.51      5.41 o 
   3   2  12        3.10        3.46      5.26 o 
   4   2  12       96.86      103.26     10.09 o 
   5   2  12       35.68       37.57      7.51 o 
   6   2  12        0.31       -6.66      5.58 o 
   7   2  12        0.04       -0.43      5.37 o 
 -17   3  12       50.63       45.94      7.94 o 
 -16   3  12       13.02       15.89      6.01 o 
 -15   3  12        8.22        4.29      4.94 o 
 -14   3  12        0.18       -0.95      3.45 o 
 -13   3  12      151.09      137.58      8.16 o 
 -12   3  12       34.29       35.11      4.55 o 
 -11   3  12      122.16      133.53      6.94 o 
 -10   3  12      119.69      117.98      6.44 o 
  -9   3  12        0.31        6.01      3.04 o 
  -8   3  12        2.67        3.89      2.34 o 
  -7   3  12      168.21      166.94      5.56 o 
  -6   3  12        9.27        7.90      1.88 o 
  -5   3  12      219.08      247.34      7.13 o 
  -4   3  12       94.78       89.06      3.56 o 
  -3   3  12       19.71       18.15      2.00 o 
  -2   3  12        4.65        2.98      2.23 o 
  -1   3  12       30.83       25.56      2.23 o 
   0   3  12       14.00       16.98      2.73 o 
   1   3  12      113.36      117.38      5.81 o 
   2   3  12       16.65       16.21      4.02 o 
   3   3  12       20.08       18.41      4.25 o 
   4   3  12       31.02       32.10      5.01 o 
   5   3  12        2.59       -1.70      3.87 o 
   6   3  12        3.64        5.39      4.48 o 
 -16   4  12        5.93        0.21      4.72 o 
 -15   4  12      419.50      456.41     18.46 o 
 -14   4  12        3.02        0.64      4.51 o 
 -13   4  12       33.68       42.51      6.44 o 
 -12   4  12        4.73        8.16      4.29 o 
 -11   4  12       27.63       21.68      5.15 o 
 -10   4  12        5.29        0.64      4.08 o 
  -9   4  12      392.45      395.68     10.63 o 
  -8   4  12        2.80        1.22      4.83 o 
  -7   4  12      132.89      142.37      6.06 o 
  -6   4  12        7.08        5.57      2.38 o 
  -5   4  12       23.11       22.71      2.90 o 
  -4   4  12       20.68       19.17      2.60 o 
  -3   4  12      209.22      182.41      5.78 o 
  -2   4  12        1.29        2.96      2.27 o 
  -1   4  12      271.84      266.44      9.36 o 
   0   4  12       54.62       47.75      3.58 o 
   1   4  12        3.39        2.12      2.51 o 
   2   4  12        5.20        4.62      3.49 o 
   3   4  12       45.83       54.87      5.22 o 
   4   4  12        0.21       -2.37      3.56 o 
   5   4  12      136.74      134.96      8.12 o 
 -14   5  12       25.64       21.68      5.58 o 
 -13   5  12      210.00      249.67     12.24 o 
 -12   5  12        8.27        0.21      4.29 o 
 -11   5  12       47.45       47.02      6.44 o 
 -10   5  12       24.45       16.96      4.72 o 
  -9   5  12        7.09        3.32      2.87 o 
  -8   5  12        3.13        5.40      2.78 o 
  -7   5  12      435.22      450.21     13.76 o 
  -6   5  12        0.62        0.56      2.31 o 
  -5   5  12      324.46      300.07      7.34 o 
  -4   5  12        1.45       -0.76      3.77 o 
  -3   5  12      124.61      113.31      4.86 o 
  -2   5  12        0.38       -2.01      2.19 o 
  -1   5  12        4.40        8.25      2.60 o 
   0   5  12       38.88       43.08      6.21 o 
   1   5  12       98.94      110.42      9.23 o 
   2   5  12        1.31        1.89      3.86 o 
   3   5  12       35.15       37.55      5.00 o 
   4   5  12       12.91       15.95      3.69 o 
 -12   6  12        1.48        2.36      3.65 o 
 -11   6  12       51.71       57.96      5.58 o 
 -10   6  12       14.87       19.97      4.29 o 
  -9   6  12      173.66      173.92      6.55 o 
  -8   6  12        0.00       -0.35      2.53 o 
  -7   6  12       22.01       23.54      3.29 o 
  -6   6  12       60.93       67.05      5.48 o 
  -5   6  12        7.75        5.03      2.71 o 
  -4   6  12       36.31       40.84      3.33 o 
  -3   6  12       76.12       82.75      4.25 o 
  -2   6  12       93.98       98.03      6.71 o 
  -1   6  12       68.44       60.36      4.04 o 
   0   6  12       21.78       30.91      3.42 o 
   1   6  12        3.19        0.61      2.77 o 
  -5   7  12       11.22       14.18      3.87 o 
 -17   0  13       43.00       44.01      8.37 o 
 -15   0  13       71.72       62.47      9.02 o 
 -13   0  13      143.09      160.58     11.59 o 
 -11   0  13      141.02      118.07      9.88 o 
  -9   0  13      170.83      155.43      9.88 o 
  -7   0  13      314.14      331.37     10.32 o 
  -5   0  13      352.65      331.35     10.17 o 
  -3   0  13     2256.44     2156.06     52.38 o 
  -1   0  13      765.21      751.69     17.38 o 
   1   0  13      249.23      247.68      9.49 o 
   3   0  13        5.95        9.43      4.24 o 
   5   0  13      133.44      148.99     12.24 o 
 -18   1  13       55.40       54.60      9.98 o 
 -17   1  13       49.10       59.66     12.67 o 
 -16   1  13       18.52       19.41      4.78 o 
 -15   1  13      250.68      264.18     10.77 o 
 -14   1  13        4.04        4.63      3.85 o 
 -13   1  13      117.74      109.37     11.59 o 
 -12   1  13       47.43       39.99      6.44 o 
 -11   1  13       93.26       81.07      9.02 o 
 -10   1  13        5.12        4.68      3.48 o 
  -9   1  13        8.18       12.93      3.04 o 
  -8   1  13       62.99       61.41      5.46 o 
  -7   1  13        0.23        0.91      2.08 o 
  -6   1  13      239.61      230.91      5.96 o 
  -5   1  13        0.20       -0.32      2.01 o 
  -4   1  13       34.55       34.92      2.41 o 
  -3   1  13       95.99      100.37      3.63 o 
  -2   1  13        1.60        2.57      2.22 o 
  -1   1  13      224.84      212.59      6.72 o 
   0   1  13      215.46      203.45      6.02 o 
   1   1  13       76.37       77.16      4.20 o 
   2   1  13       15.98       14.55      3.02 o 
   3   1  13        3.77       -0.15      3.12 o 
   4   1  13        1.81       -0.62      3.33 o 
   5   1  13      242.88      234.44     10.77 o 
   6   1  13       89.29       84.71      7.50 o 
 -17   2  13        8.69       10.49      4.79 o 
 -16   2  13      194.82      193.14      9.41 o 
 -15   2  13       21.81       21.01      5.47 o 
 -14   2  13       67.52       77.40      6.23 o 
 -13   2  13      322.61      322.79     12.56 o 
 -12   2  13        2.08        1.16      3.41 o 
 -11   2  13      263.52      244.43     14.81 o 
 -10   2  13      223.60      193.64      8.05 o 
  -9   2  13       52.67       38.87      5.58 o 
  -8   2  13      612.03      582.91     14.42 o 
  -7   2  13       53.35       56.95      5.30 o 
  -6   2  13        4.51        2.09      2.56 o 
  -5   2  13      318.03      310.59      5.81 o 
  -4   2  13       13.30       17.35      2.11 o 
  -3   2  13      123.22      111.68      3.77 o 
  -2   2  13      552.31      526.82      8.37 o 
  -1   2  13       23.27       25.76      2.82 o 
   0   2  13       52.13       55.66      3.50 o 
   1   2  13       78.69       85.13      5.83 o 
   2   2  13       15.96       10.87      3.28 o 
   3   2  13       41.88       42.64      6.76 o 
   4   2  13       38.94       45.73      5.91 o 
   5   2  13       14.35       10.73      6.44 o 
   6   2  13       10.71       -0.09      4.43 o 
 -16   3  13        8.31       12.02      6.01 o 
 -15   3  13       42.09       48.30      7.51 o 
 -14   3  13       75.58       80.29      8.37 o 
 -13   3  13        2.90       -1.72      4.29 o 
 -12   3  13      162.22      168.49     10.20 o 
 -11   3  13       81.35       80.59      5.81 o 
 -10   3  13      124.97      127.15      6.81 o 
  -9   3  13      165.00      159.53      8.27 o 
  -8   3  13        0.10       -0.96      2.93 o 
  -7   3  13       83.23       75.44      8.27 o 
  -6   3  13      199.24      219.70      8.38 o 
  -5   3  13       35.27       31.42      2.55 o 
  -4   3  13       79.35       84.73      3.61 o 
  -3   3  13       62.46       57.66      3.11 o 
  -2   3  13        8.59       11.31      2.58 o 
  -1   3  13      186.45      196.37      6.77 o 
   0   3  13      172.47      182.23     12.02 o 
   1   3  13        0.23       -2.21      7.08 o 
   2   3  13      124.42      123.22      8.05 o 
   3   3  13        1.85        3.13      4.51 o 
   4   3  13       52.25       55.42      6.14 o 
   5   3  13       47.58       38.23      5.61 o 
 -15   4  13       11.35        5.15      5.37 o 
 -14   4  13      169.91      183.34     11.81 o 
 -13   4  13        0.21        1.93      4.51 o 
 -12   4  13       13.05       15.03      5.37 o 
 -11   4  13        3.83        1.93      4.29 o 
 -10   4  13       37.34       33.06      5.80 o 
  -9   4  13       47.96       64.40      7.08 o 
  -8   4  13      274.88      301.20     13.52 o 
  -7   4  13       34.97       36.52      5.37 o 
  -6   4  13       98.52       91.23      5.37 o 
  -5   4  13        4.18        2.01      2.21 o 
  -4   4  13       18.63       17.90      2.97 o 
  -3   4  13        0.38        0.64      2.21 o 
  -2   4  13      156.53      151.31      5.65 o 
  -1   4  13       54.04       57.48      7.19 o 
   0   4  13      253.56      250.93      9.33 o 
   1   4  13        6.35        7.08      3.49 o 
   2   4  13        4.38        2.54      3.56 o 
   3   4  13       15.52       14.16      4.39 o 
   4   4  13        1.10        4.54      7.62 o 
 -13   5  13       12.44        9.88      5.15 o 
 -12   5  13      247.43      236.79     12.02 o 
 -11   5  13        4.82        4.08      4.51 o 
 -10   5  13      449.21      490.12     17.39 o 
  -9   5  13       22.20       22.11      5.15 o 
  -8   5  13        0.58        3.68      2.96 o 
  -7   5  13       15.23       20.81      4.19 o 
  -6   5  13       99.95      114.19      5.99 o 
  -5   5  13        0.24        0.64      2.34 o 
  -4   5  13      233.89      245.92      6.93 o 
  -3   5  13        1.26        6.41      2.64 o 
  -2   5  13       56.75       48.78      3.75 o 
  -1   5  13       42.13       56.09      7.55 o 
   0   5  13       62.35       69.78      6.98 o 
   1   5  13       13.86        7.47      3.66 o 
   2   5  13       62.95       66.78      5.92 o 
 -10   6  13       59.67       60.75      6.01 o 
  -9   6  13      105.72      127.74      8.16 o 
  -8   6  13      184.56      201.69      7.46 o 
  -7   6  13       18.23       14.46      3.35 o 
  -6   6  13       17.71       24.01      3.66 o 
  -5   6  13       23.55       21.21      3.02 o 
  -4   6  13       21.15       12.62      2.96 o 
  -3   6  13        3.24        5.28      2.62 o 
  -2   6  13      259.20      273.14      7.71 o 
  -1   6  13        0.22        3.69      2.68 o 
 -16   0  14       18.35       13.95      7.08 o 
 -14   0  14      147.34      136.32     11.16 o 
 -12   0  14      406.04      419.27     18.25 o 
 -10   0  14      622.01      587.58     21.25 o 
  -8   0  14       51.19       39.98      6.01 o 
  -6   0  14       46.44       43.54      4.71 o 
  -4   0  14       10.39       11.99      3.79 o 
  -2   0  14        1.83        0.10      3.33 o 
   0   0  14        0.15       -0.03      3.39 o 
   2   0  14        0.08       -1.63      3.79 o 
   4   0  14       14.11       10.52      7.30 o 
 -17   1  14       49.98       58.44      6.68 o 
 -16   1  14      115.73      125.76      8.35 o 
 -15   1  14        0.15       -0.59      4.09 o 
 -14   1  14       75.81       81.00      6.52 o 
 -13   1  14        1.11       -2.68      3.49 o 
 -12   1  14        1.68       -1.63      3.33 o 
 -11   1  14       89.53       95.77      9.23 o 
 -10   1  14       99.54       97.10      5.15 o 
  -9   1  14      127.45      123.92      8.13 o 
  -8   1  14      302.66      312.59      8.47 o 
  -7   1  14        0.20       -2.30      2.45 o 
  -6   1  14       22.63       25.69      2.94 o 
  -5   1  14        0.01        0.51      2.36 o 
  -4   1  14        2.27       -0.43      1.86 o 
  -3   1  14      163.22      156.40      4.56 o 
  -2   1  14      269.41      263.73      6.81 o 
  -1   1  14       80.35       75.63      5.11 o 
   0   1  14      249.77      257.99      7.03 o 
   1   1  14       54.57       47.42      3.84 o 
   2   1  14      158.85      145.05      6.73 o 
   3   1  14      371.74      381.24     13.20 o 
   4   1  14       39.93       28.94      5.68 o 
   5   1  14       52.99       42.02      6.52 o 
 -17   2  14        3.95        5.85      6.98 o 
 -16   2  14      126.01      124.63      8.11 o 
 -15   2  14       37.55       33.09      6.23 o 
 -14   2  14        1.63        3.44      3.56 o 
 -13   2  14       63.78       50.26      5.46 o 
 -12   2  14       41.90       39.34      4.93 o 
 -11   2  14        2.75        4.49      3.63 o 
 -10   2  14      169.10      159.45     11.38 o 
  -9   2  14      190.55      183.33      8.27 o 
  -8   2  14       21.16       15.49      4.02 o 
  -7   2  14      527.16      486.22     13.35 o 
  -6   2  14       43.12       46.16      3.85 o 
  -5   2  14      210.16      195.99      6.60 o 
  -4   2  14       87.45       89.25      3.87 o 
  -3   2  14        0.15        2.22      2.05 o 
  -2   2  14      108.24      111.02      5.70 o 
  -1   2  14      154.81      156.98      5.33 o 
   0   2  14        7.37        4.80      3.83 o 
   1   2  14       71.57       65.20      4.95 o 
   2   2  14       21.86       18.15      8.27 o 
   3   2  14        1.95       -2.60      4.09 o 
   4   2  14       61.11       55.93      6.52 o 
 -16   3  14       43.35       45.08      7.73 o 
 -15   3  14        3.56       -0.86      4.94 o 
 -14   3  14       88.81       91.67      9.23 o 
 -13   3  14       73.91       77.50      8.59 o 
 -12   3  14        0.86        3.22      4.94 o 
 -11   3  14      115.30      122.15      9.66 o 
 -10   3  14       33.32       28.84      4.52 o 
  -9   3  14       97.40      113.72     15.24 o 
  -8   3  14      179.47      162.46      7.74 o 
  -7   3  14      100.63       97.09      6.30 o 
  -6   3  14       86.81       80.29      8.16 o 
  -5   3  14      233.56      220.69     12.24 o 
  -4   3  14        0.58       -0.46      4.29 o 
  -3   3  14      284.86      287.96      9.29 o 
  -2   3  14       65.85       67.83      5.20 o 
  -1   3  14        1.47        2.13      2.93 o 
   0   3  14       90.92       85.47      9.12 o 
   1   3  14      142.96      164.01      8.18 o 
   2   3  14       20.44       18.41      4.55 o 
   3   3  14      183.86      162.21      9.45 o 
   4   3  14        5.07        0.36      4.83 o 
 -15   4  14      145.50      148.13     11.38 o 
 -14   4  14       37.13       36.93      7.08 o 
 -13   4  14       36.10       34.56      6.87 o 
 -12   4  14       44.40       45.73      7.08 o 
 -11   4  14       29.51       28.12      6.01 o 
 -10   4  14        1.24        3.65      4.72 o 
  -9   4  14      152.67      162.51     10.30 o 
  -8   4  14       35.24       40.79      6.66 o 
  -7   4  14      188.74      192.78     11.16 o 
  -6   4  14       70.12       81.79      8.16 o 
  -5   4  14       66.40       69.56      7.51 o 
  -4   4  14       44.32       50.75      4.58 o 
  -3   4  14        0.10       -2.18      2.78 o 
  -2   4  14        0.20        5.02      3.02 o 
  -1   4  14      152.63      169.19      7.74 o 
   0   4  14       21.31       19.41      4.16 o 
   1   4  14        7.47        8.34      4.02 o 
   2   4  14       15.73       19.99      4.68 o 
 -13   5  14        0.60       -6.87      4.72 o 
 -12   5  14        0.29        0.00      4.51 o 
 -11   5  14      112.05      117.43      9.02 o 
 -10   5  14        0.48       -3.86      4.08 o 
  -9   5  14      125.33      135.03      9.45 o 
  -8   5  14       64.84       62.04      7.08 o 
  -7   5  14        0.70       -5.37      3.86 o 
  -6   5  14       56.69       74.28      7.73 o 
  -5   5  14       92.22      113.78      8.80 o 
  -4   5  14       71.84       79.16      5.62 o 
  -3   5  14      246.92      272.30      9.64 o 
  -2   5  14       18.81       26.51      4.17 o 
  -1   5  14       33.25       42.28      6.98 o 
   0   5  14       13.21       20.20      4.24 o 
  -8   6  14       10.76        6.66      4.29 o 
  -7   6  14      195.65      207.17     10.52 o 
  -6   6  14        0.76        0.43      3.86 o 
  -5   6  14      236.29      253.11     11.81 o 
  -4   6  14        0.32       -5.37      3.86 o 
 -17   0  15      285.38      316.66     18.03 o 
 -15   0  15       34.97       29.63      7.73 o 
 -13   0  15        2.87       -7.73      5.58 o 
 -11   0  15      430.61      396.30     17.82 o 
  -9   0  15      165.34      156.27      7.88 o 
  -7   0  15       16.11       12.61      3.87 o 
  -5   0  15      275.12      287.71     10.09 o 
  -3   0  15      409.01      419.27     12.75 o 
  -1   0  15       10.25        6.79      3.91 o 
   1   0  15        9.32       10.30      6.44 o 
   3   0  15       57.74       82.87     10.09 o 
 -17   1  15        0.23       -0.54      4.16 o 
 -16   1  15        3.93        9.98      4.68 o 
 -15   1  15      196.91      194.63      9.79 o 
 -14   1  15       37.12       38.41      6.98 o 
 -13   1  15      255.64      259.12     10.54 o 
 -12   1  15        3.14        3.33      4.62 o 
 -11   1  15       83.92       90.70      6.60 o 
 -10   1  15       28.71       28.40      5.05 o 
  -9   1  15      120.76      111.70      6.29 o 
  -8   1  15        7.83        5.83      2.65 o 
  -7   1  15      238.03      242.33      6.63 o 
  -6   1  15       24.33       22.95      3.59 o 
  -5   1  15      150.61      149.08      5.49 o 
  -4   1  15      117.26      121.32      5.49 o 
  -3   1  15        3.34       -3.37      2.42 o 
  -2   1  15       97.41       88.95      3.93 o 
  -1   1  15       88.59       88.26      4.56 o 
   0   1  15       90.37       92.69      6.91 o 
   1   1  15       43.49       49.51      6.76 o 
   2   1  15        0.51        8.37      4.40 o 
   3   1  15       19.75       14.98      5.24 o 
   4   1  15       14.36       17.60      7.73 o 
 -16   2  15      105.67      113.36      7.94 o 
 -15   2  15        4.88        5.18      4.52 o 
 -14   2  15       77.86       68.94     11.49 o 
 -13   2  15       49.30       57.36      5.99 o 
 -12   2  15       73.88       75.71      8.59 o 
 -11   2  15       74.11       87.91      6.45 o 
 -10   2  15        9.71        9.30      4.00 o 
  -9   2  15      121.81      131.44      7.43 o 
  -8   2  15       92.22      104.39      6.67 o 
  -7   2  15        4.27       13.13      3.94 o 
  -6   2  15       66.54       63.86      4.56 o 
  -5   2  15       18.36       18.02      3.40 o 
  -4   2  15      196.26      201.96      7.88 o 
  -3   2  15       68.87       69.16      4.29 o 
  -2   2  15       14.07       18.27      3.79 o 
  -1   2  15        1.45        1.65      2.81 o 
   0   2  15        4.79       -0.47      3.63 o 
   1   2  15       32.62       31.47      6.12 o 
   2   2  15       52.90       43.84      5.83 o 
   3   2  15       57.92       61.48      6.67 o 
 -15   3  15       79.54       83.94      9.45 o 
 -14   3  15        2.53        7.73      5.80 o 
 -13   3  15       19.89       17.39      6.23 o 
 -12   3  15       53.84       50.02      7.51 o 
 -11   3  15        7.82        0.86      4.51 o 
 -10   3  15      315.92      289.18     14.60 o 
  -9   3  15       76.78       82.44      8.59 o 
  -8   3  15       82.33      106.70      9.02 o 
  -7   3  15       71.78       65.48      7.73 o 
  -6   3  15       22.99       37.78      6.66 o 
  -5   3  15       48.08       44.65      7.30 o 
  -4   3  15      266.12      263.41     13.74 o 
  -3   3  15        0.67        4.70      3.04 o 
  -2   3  15      454.52      483.90     13.25 o 
  -1   3  15       49.84       65.30      5.44 o 
   0   3  15       32.03       32.92      4.83 o 
   1   3  15       22.62       35.67      4.98 o 
   2   3  15        3.51        5.80      4.07 o 
 -14   4  15       86.30      113.14     10.30 o 
 -13   4  15       22.57       31.56      6.44 o 
 -12   4  15       89.94       77.50      8.80 o 
 -11   4  15       99.88      125.16     10.30 o 
 -10   4  15       13.48       20.61      5.80 o 
  -9   4  15       28.13       33.70      6.87 o 
  -8   4  15       72.44       59.68      7.94 o 
  -7   4  15        2.60        3.86      5.15 o 
  -6   4  15       58.82       55.60      7.30 o 
  -5   4  15       25.62       14.81      5.37 o 
  -4   4  15       22.38       25.98      6.23 o 
  -3   4  15       33.17       30.06      6.44 o 
  -2   4  15       96.82       99.70      6.39 o 
  -1   4  15        1.08        0.98      3.30 o 
   0   4  15      165.26      181.35      8.48 o 
   1   4  15        2.25        4.55      6.87 o 
 -11   5  15       57.19       64.83      7.73 o 
 -10   5  15      130.73      127.09      9.66 o 
  -9   5  15        2.28        4.51      4.94 o 
  -8   5  15       21.32       19.11      5.80 o 
  -7   5  15        5.33        6.23      4.72 o 
  -6   5  15        8.63        3.01      4.72 o 
  -5   5  15       10.07       20.18      5.80 o 
  -4   5  15       92.83       94.46      8.80 o 
  -3   5  15       63.46       71.27      8.16 o 
  -2   5  15      124.63      127.19      7.84 o 
 -16   0  16       69.59       85.66     10.73 o 
 -14   0  16       41.54       52.81      8.37 o 
 -12   0  16      103.44      103.26     10.30 o 
 -10   0  16      582.57      582.86     22.54 o 
  -8   0  16      774.98      835.13     19.81 o 
  -6   0  16      201.76      210.98      9.26 o 
  -4   0  16       20.10       20.43      4.40 o 
  -2   0  16      102.86      114.77     12.24 o 
   0   0  16       10.64        4.08      6.44 o 
   2   0  16       29.12       40.36      8.80 o 
 -16   1  16       12.74       17.04      6.98 o 
 -15   1  16        4.39        8.12      4.61 o 
 -14   1  16        3.86        6.98      4.39 o 
 -13   1  16       32.87       41.30      5.61 o 
 -12   1  16      107.66      107.38      7.51 o 
 -11   1  16       86.85       81.47      6.75 o 
 -10   1  16        7.16        9.71      5.58 o 
  -9   1  16       40.33       38.73      6.01 o 
  -8   1  16       82.06       72.45      4.86 o 
  -7   1  16        0.00        2.53      3.13 o 
  -6   1  16      171.91      186.61      7.18 o 
  -5   1  16        0.52       -4.32      2.88 o 
  -4   1  16       78.95       77.68      5.08 o 
  -3   1  16       23.45       25.06      4.77 o 
  -2   1  16       49.95       50.58      5.99 o 
  -1   1  16        0.48       -6.89      8.25 o 
   0   1  16      128.76      132.34      8.42 o 
   1   1  16        3.34        8.14      4.78 o 
   2   1  16       99.34      100.50      8.26 o 
 -15   2  16      103.33       94.55      7.59 o 
 -14   2  16        1.01        5.53      4.62 o 
 -13   2  16      168.98      182.11     12.34 o 
 -12   2  16       10.19        6.90      4.48 o 
 -11   2  16       36.88       33.72      5.24 o 
 -10   2  16      270.35      301.52     11.07 o 
  -9   2  16        2.97        7.44      4.16 o 
  -8   2  16       14.18       15.89      4.39 o 
  -7   2  16       60.22       73.51      7.62 o 
  -6   2  16        6.72        4.29      4.10 o 
  -5   2  16       58.07       66.55     14.17 o 
  -4   2  16      177.65      178.62      8.94 o 
  -3   2  16        1.38       -0.11      3.56 o 
  -2   2  16      139.37      160.58     12.02 o 
  -1   2  16       26.30       25.81      4.55 o 
   0   2  16        0.41       -2.29      3.85 o 
   1   2  16      121.97      138.72     11.70 o 
 -14   3  16      102.49      117.65     11.16 o 
 -13   3  16        2.19       10.73      6.01 o 
 -12   3  16       55.21       60.33      8.37 o 
 -11   3  16       45.92       26.19      6.87 o 
 -10   3  16        0.55        7.08      5.80 o 
  -9   3  16      246.12      261.70     14.38 o 
  -8   3  16      112.70      134.18     10.52 o 
  -7   3  16       55.97       50.88      7.51 o 
  -6   3  16      130.93      161.87     11.59 o 
  -5   3  16       39.66       39.50      7.30 o 
  -4   3  16       83.76       89.74      9.23 o 
  -3   3  16      126.69      119.79     10.73 o 
  -2   3  16        0.44       -7.41      4.94 o 
  -1   3  16       56.39       64.85      5.71 o 
   0   3  16        0.70        3.37      3.66 o 
 -12   4  16        0.54       -7.08      4.72 o 
 -11   4  16       57.70       64.83      8.16 o 
 -10   4  16        2.28        3.01      5.15 o 
  -9   4  16       44.74       49.38      7.94 o 
  -8   4  16       10.58        8.37      5.58 o 
  -7   4  16       32.81       24.90      6.66 o 
  -6   4  16        0.52       -2.79      4.72 o 
  -5   4  16      152.35      155.43     11.59 o 
  -4   4  16       19.30       11.59      6.01 o 
  -3   4  16       11.52        8.80      5.58 o 
  -2   4  16        4.38        0.86      5.58 o 
  -8   5  16        3.89        8.59      5.37 o 
  -7   5  16       44.91       42.51      7.08 o 
  -6   5  16       25.98       35.85      6.66 o 
 -15   0  17      182.27      171.75     13.74 o 
 -13   0  17      267.55      287.46     16.10 o 
 -11   0  17       32.31       28.98      7.08 o 
  -9   0  17        0.84        0.26      4.02 o 
  -7   0  17       32.24       32.95      5.39 o 
  -5   0  17        5.66        4.04      4.16 o 
  -3   0  17       39.26       43.15      8.16 o 
  -1   0  17       39.93       33.49      8.37 o 
 -15   1  17        9.10       15.15      5.08 o 
 -14   1  17       63.15       70.90      6.98 o 
 -13   1  17       26.48       23.56      5.01 o 
 -12   1  17        2.32        1.24      4.00 o 
 -11   1  17       27.15       23.78      5.58 o 
 -10   1  17       15.94       16.21      4.46 o 
  -9   1  17       18.94       18.04      5.37 o 
  -8   1  17       41.05       42.93      7.62 o 
  -7   1  17      166.79      180.85      9.33 o 
  -6   1  17       10.17       12.45      4.71 o 
  -5   1  17      336.62      345.21     12.45 o 
  -4   1  17       87.37       94.27      7.43 o 
  -3   1  17      147.37      170.72     10.52 o 
  -2   1  17      100.59       99.29      7.59 o 
  -1   1  17        0.29       -3.60      4.32 o 
   0   1  17       60.34       58.55      7.05 o 
 -14   2  17       97.31       97.64      7.72 o 
 -13   2  17       54.91       66.41      6.57 o 
 -12   2  17      246.41      270.84     11.30 o 
 -11   2  17       26.02       19.12      4.93 o 
 -10   2  17      121.32      135.36      8.27 o 
  -9   2  17      151.72      149.59      8.35 o 
  -8   2  17       21.37       19.51      4.61 o 
  -7   2  17       73.47       72.09      6.74 o 
  -6   2  17       70.27       72.71      6.53 o 
  -5   2  17        0.07       13.73      4.77 o 
  -4   2  17      239.44      274.79     15.24 o 
  -3   2  17      198.66      194.72     13.74 o 
  -2   2  17       20.25       12.02      6.87 o 
  -1   2  17       87.27       89.95     10.73 o 
 -13   3  17      122.61      131.17     11.38 o 
 -12   3  17        0.71        1.72      6.01 o 
 -11   3  17      244.66      255.47     14.81 o 
 -10   3  17      114.10      147.27     11.59 o 
  -9   3  17       12.56       10.73      5.80 o 
  -8   3  17       10.28        8.59      5.80 o 
  -7   3  17        0.55       -0.64      5.15 o 
  -6   3  17       29.32       22.33      6.87 o 
  -5   3  17      130.17      143.19     11.59 o 
  -4   3  17       23.00       20.82      6.87 o 
  -3   3  17        8.80       12.02      6.44 o 
  -2   3  17       18.88       16.96      7.08 o 
 -10   4  17        0.30        6.66      5.80 o 
  -9   4  17        0.03        0.43      5.58 o 
  -8   4  17       23.92       43.37      7.94 o 
  -7   4  17        0.23        8.80      6.23 o 
  -6   4  17       77.56       79.22      9.23 o 
  -5   4  17       18.86        8.16      6.23 o 
 -14   0  18       11.53        8.59      7.51 o 
 -12   0  18       11.15        3.65      6.66 o 
 -10   0  18       31.69       33.49      7.51 o 
  -8   0  18       41.20       39.72      8.59 o 
  -6   0  18        2.20        2.15      6.44 o 
  -4   0  18       22.71       27.69      8.16 o 
  -2   0  18      107.75      115.07     12.24 o 
 -14   1  18      101.24      108.85      8.12 o 
 -13   1  18        1.56        6.01      4.68 o 
 -12   1  18      272.46      264.80     15.67 o 
 -11   1  18        5.65        5.05      4.40 o 
 -10   1  18      103.99       98.84     19.21 o 
  -9   1  18      124.71      128.31      8.48 o 
  -8   1  18        5.97       12.08      4.70 o 
  -7   1  18      115.50      122.41      8.18 o 
  -6   1  18       20.86       14.13      4.78 o 
  -5   1  18       82.67       85.38     10.63 o 
  -4   1  18      101.13       98.80      8.16 o 
  -3   1  18        4.66        3.58      5.90 o 
  -2   1  18        3.21        4.70      7.19 o 
 -13   2  18       15.61        6.22      7.41 o 
 -12   2  18       24.55       17.02      5.29 o 
 -11   2  18      205.93      222.83     10.62 o 
 -10   2  18       23.01       22.16      5.31 o 
  -9   2  18      148.26      142.66      8.57 o 
  -8   2  18       13.67       13.10      7.08 o 
  -7   2  18       59.68       61.40      9.23 o 
  -6   2  18       92.04       94.03     10.73 o 
  -5   2  18        3.17        9.88      6.44 o 
  -4   2  18       19.28       21.47      6.66 o 
  -3   2  18        0.76       11.16      6.87 o 
 -11   3  18       59.00       72.13      9.23 o 
 -10   3  18       71.93       82.44      9.45 o 
  -9   3  18      170.42      194.93     13.31 o 
  -8   3  18       79.97       99.61      9.88 o 
  -7   3  18       99.05      104.76     10.30 o 
  -6   3  18        0.06        2.79      5.80 o 
  -5   3  18        4.83       -1.29      5.80 o 
 -11   0  19       22.33       24.04      7.73 o 
  -9   0  19      151.25      174.75     14.17 o 
  -7   0  19       89.71       81.15     10.52 o 
  -5   0  19       18.48       19.11      7.30 o 
 -11   1  19      118.31      115.85     10.30 o 
 -10   1  19        3.45        7.27      4.63 o 
  -9   1  19       20.80       14.08      6.23 o 
  -8   1  19        3.89        0.86      6.76 o 
  -7   1  19        4.07        7.09      7.08 o 
  -6   1  19       40.39       41.93      8.69 o 
  -5   1  19       90.26       82.65      7.66 o 
  -8   2  19        0.10       -6.01      5.80 o 
                                                 
